# Supplementary material for: A Novel Antimicrobial Coating Represses Biofilm and Virulence-Related Genes in Methicillin-Resistant Staphylococcus aureus
Source: Front Microbiol. 2018 Feb 15;9:221. doi: 10.3389/fmicb.2018.00221 (PMC5818464; doi:10.3389/fmicb.2018.00221)
Supplement: Supplementary file 2 [file Table_1.XLSX]

## Sheet: Sheet1
		Supplementary Table 1. Primer and probe sequences used for RT-qPCR
	Primers	Sequence (5’ → 3’)	Annealing temperature (°C)
	gyrB-F	TTAGTGTGGGAAATTGTCGATAAT
	gyrB-R	AGTCTTGTGACAATGCGTTTACA	57
		6FAM-TACTTTGTATCCGCCACCGCCAAATT-TAMRA
	agrC-F	AAGATGACATGCCTGGCCTA
	agrC-R	TGTGCACGTAAAATTTTCGCAG	60
		6FAM-TGGTATCGAGAATCTTAAAGTACGTG-BHQ
	lukE-F	ACTACTGATGTTGGTCAAAC
	lukE-R	CCATCAGGCGTAACAAATTC	50
		6FAM-ATCTATAGGTGGCAATGGCTCATT-TAMRA
	sdrC-F	ATGAAGCTAAAGCGGCAGAA
	sdrC-R	GCTGTAGCGTTTTGTGGTGA	58
		6FAM-GCAAACTGCAACTGCAGATC-TAMRA
	srrA-F	CCAAGAGGCTTATGAACTTG
	srrA-R	TGACGATATAATCATCTGCACC	57
		6FAM-ATGGTATCCAGGTGGCAACTAAAT-TAMRA
	cap5A-F	TTAGATGAGGTGTCAAAGGAC
	cap5A-R	TATCCACACTCATAATCTTCGG	56
		6FAM-ACGCAACTTATCAACATCCAAGTT-TAMRA
