# Supplementary material for: A Novel Antimicrobial Coating Represses Biofilm and Virulence-Related Genes in Methicillin-Resistant Staphylococcus aureus
Source: Front Microbiol. 2018 Feb 15;9:221. doi: 10.3389/fmicb.2018.00221 (PMC5818464; doi:10.3389/fmicb.2018.00221)
Supplement: Supplementary file 3 [file Table_2.XLSX]

## Sheet: Sheet1
	Supplementary Table 2. AGXX®-mediated growth inhibition of S. aureus 04-02981 in batch cultures
Sample	0 h	1 h	2 h	3 h	4 h	5 h	6 h	7 h	8 h
Control	0.05	0.125±0.012	0.471±0.129	1.009±0.081	1.457±0.046	1.657±0.012	1.816±0.005	2.12±0.069	3.173±0.025
Ag	0.05	0.121±0.003	0.414±0.10	0.971±0.026	1.425±0.006	1.652±0.001	1.807±0.003	1.967±0.008	3.086±0.035
AGXX®	0.05	0.084±0.005	0.095±0.001	0.104±0.005	1.111±0.003	0.118±0.003	0.123±0.002	0.128±0.001	0.149±0.001
