# Supplementary material for: A Novel Antimicrobial Coating Represses Biofilm and Virulence-Related Genes in Methicillin-Resistant Staphylococcus aureus
Source: Front Microbiol. 2018 Feb 15;9:221. doi: 10.3389/fmicb.2018.00221 (PMC5818464; doi:10.3389/fmicb.2018.00221)
Supplement: Supplementary file 4 [file Table_3.XLSX]

## Sheet: Sheet1
	Supplementary Table 3. Alignment rates of the RNA- sequences of S. aureus 04-02981
Sample	reads	unpaired	% not aligned	% aligned 1x	% aligned >1x	Reads 1x
control_0_a	9721042	100	1.71	77.57	20.72	7540612
control_0_b	11127324	100	1.28	74.4	24.31	8278729
control_6	8922051	100	1.13	70.31	28.56	6273094
Ag_6	12645835	100	1.28	75.3	23.42	9522314
AGXX_6	10626288	100	1.6	69.13	29.26	7345953
control_12	13121224	100	1.56	72.56	25.88	9520760
Ag_12	10986355	100	1.43	73.79	24.78	8106831
AGXX_12	12437586	100	1.27	69.69	29.04	8667754
control_24	17149946	100	1.48	59.08	39.44	10132188
Ag_24	8407642	100	1.91	60.97	37.12	5126139
AGXX_24	12162811	100	1.61	13.63	84.77	1657791
control_80	12560547	100	1.82	25.08	73.11	3150185
Ag_80	12517096	100	1.91	22.38	75.71	2801326
AGXX_80	11983830	100	1.88	13.43	84.69	1609428
control_120	17589509	100	1.78	25.05	73.17	4406172
Ag_120	13710361	100	2.22	23.66	74.12	3243871
AGXX_120	15988520	100	2.36	18.39	79.25	2940289
Mean	12450469		1.66059	49.6718	48.6676	5901379
