# Supplementary material for: A Novel Antimicrobial Coating Represses Biofilm and Virulence-Related Genes in Methicillin-Resistant Staphylococcus aureus
Source: Front Microbiol. 2018 Feb 15;9:221. doi: 10.3389/fmicb.2018.00221 (PMC5818464; doi:10.3389/fmicb.2018.00221)
Supplement: Supplementary file 5 [file Table_4.XLSX]

## Sheet: Sheet1
Supplementary Table 4. Differentially expressed genes in S. aureus 04-02981 on exposure to Ag, and AGXX®
Contrast	Total number of genes	Up regulated	Down regulated
T006_AGXX-T006_Control	2864	49	53
T006_Ag-T006_Control	2864	33	13
T012_AGXX-T012_Control	2864	236	197
T012_Ag-T012_Control	2864	9	15
T024_AGXX-T024_Control	2864	723	823
T024_Ag-T024_Control	2864	47	47
T080_AGXX-T080_Control	2864	716	822
T080_Ag-T080_Control	2864	44	67
T120_AGXX-T120_Control	2864	726	836
T120_Ag-T120_Control	2864	41	55
T006_AGXX = S. aureus 04-02981 exposed to AGXX for 6 minutes
T006_Control = S. aureus 04-02981 without addition of any metal sheet, at 6 minutes time-point
T006_Ag = S. aureus 04-02981 exposed to Ag for 6 minutes
T012_AGXX = S. aureus 04-02981 exposed to AGXX for 12 minutes
T012_Control = S. aureus 04-02981 without addition of any metal sheet, at 12 minutes time-point
T012_Ag = S. aureus 04-02981 exposed to Ag for 12 minutes
T024_AGXX = S. aureus 04-02981 exposed to AGXX for 24 minutes
T024_Control = S. aureus 04-02981 without addition of any metal sheet, at 24 minutes time-point
T024_Ag = S. aureus 04-02981 exposed to Ag for 24 minutes
T080_AGXX = S. aureus 04-02981 exposed to AGXX for 80 minutes
T080_Control = S. aureus 04-02981 without addition of any metal sheet, at 80 minutes time-point
T080_Ag = S. aureus 04-02981 exposed to Ag for 80 minutes
T0120_AGXX = S. aureus 04-02981 exposed to AGXX for 120 minutes
T0120_Control = S. aureus 04-02981 without addition of any metal sheet, at 120 minutes time-point
T0120_Ag = S. aureus 04-02981 exposed to Ag for 120 minutes
