# Supplementary material for: A Novel Antimicrobial Coating Represses Biofilm and Virulence-Related Genes in Methicillin-Resistant Staphylococcus aureus
Source: Front Microbiol. 2018 Feb 15;9:221. doi: 10.3389/fmicb.2018.00221 (PMC5818464; doi:10.3389/fmicb.2018.00221)
Supplement: Supplementary file 6 [file Table_5.XLSX]

## Sheet: 6min
		Supplementary Table 5. Gene Ontology assignments on exposing S. aureus 04-02981 to AGXX® for 6 minutes
Locus Tag	GO	Rate	Gene product	Description	gene number	Fold change	p- value
SA2981_RS05375	GO:0005524	*	phosphoribosylaminoimidazolesuccinocarboxamide synthase	ATP binding	gene1075	-2.9	0.022
SA2981_RS07055			peptide ABC transporter ATP-binding protein		gene1411	3.1	0.043
SA2981_RS07825			DNA repair protein RecN		gene1526	-3.6	4.8e-05
SA2981_RS11280			iron ABC transporter ATP-binding protein		gene2256	6.4	0.0014
SA2981_RS11665			energy-coupling factor transporter ATPase		gene2333	2.8	0.048
SA2981_RS05935	GO:0006525	*	carbamate kinase 1	Arginine metabolic process	gene1187	-3.9	8.2e-05
SA2981_RS07830			arginine repressor		gene1568	-4	2.8e-05
SA2981_RS07055	GO:0016887	*	peptide ABC transporter ATP-binding protein	ATPase activity	gene1411	3.1	0.043
SA2981_RS11280			iron ABC transporter ATP-binding protein	SV40 T-antigen	gene2256	6.4	0.0014
SA2981_RS11665			energy-coupling factor transporter ATPase		gene2333	2.8	0.048
SA2981_RS03100	GO:0055114	*	zinc-dependent alcohol dehydrogenase	Oxidoreductase process	gene619	-2.8	0.012
SA2981_RS03195			cation:proton antiporter	Oxidation reduction process	gene638	3	0.028
SA2981_RS04630			nitronate monooxygenase		gene926	2.8	0.0018
SA2981_RS11225			DNA starvation/stationary phase protection protein		gene2244	18.3	2.2e-08
SA2981_RS12575			nitrate reductase subunit alpha	with NarYV catalyzes the reduction of nitrate, the beta subunit is an iron sulfur cluster containing electron transfer subunit, one of 3 nitrate reductases in E. coli, expression of nitrate reductase Z is not dependent on nitrate levels	gene2515	-2.9	0.028
Rate= The rating values (1 to 5) reflect binned values based on: (TopHits/ClassSize) * -log2(adj-pvalue)

## Sheet: 12min
		Gene Ontology assignments on exposing S. aureus 04-02981 to AGXX® for 12 minutes
Locus Tag	GO	Rate	Gene product	Description	gene number	Fold change	p- value
SA2981_RS07375	GO:0003333	*	amino acid permease	Amino acid transmembrane transport	gene1476	-2.8	0.003
SA2981_RS12905			amino acid:proton symporter	amino acid membrane transport	gene2581	4.4	5.3e-06
SA2981_RS13720			amino acid permease		gene2744	4.7	4.3e-08
SA2981_RS00200	GO:0003677	*	mecA-type methicillin resistance repressor MecI	DNA binding	gene39	-3.3	3.4e-05
SA2981_RS00225			hypothetical protein		gene44	58.8	2.4e-29
SA2981_RS00415			hypothetical protein		gene82	19.1	5.8e-12
SA2981_RS01025			transcriptional regulator		gene204	-3.6	0.0019
SA2981_RS01115			DNA-binding response regulator		gene222	-2.9	0.00075
SA2981_RS01330			DNA-binding response regulator		gene265	-3	0.0025
SA2981_RS02400			DNA polymerase III subunit delta'		gene480	-3.1	0.00032
SA2981_RS02675			transcriptional regulator CtsR		gene535	6.6	3.7e-08
SA2981_RS03180			recombinase		gene635	8.3	3.5e-12
SA2981_RS07180			cold-shock protein CspA		gene1436	-4	0.028
SA2981_RS07680			DNA-binding response regulator		gene1538	-4.6	4e-06
SA2981_RS09580			transcriptional regulator		gene1919	-2.5	0.0022
SA2981_RS13555			TetR family transcriptional regulator		gene2711	8.6	8.8e-09
SA2981_RS13585			TetR family transcriptional regulator		gene2717	10.9	5e-13
SA2981_RS05370	GO:0006189	*	N5-carboxyaminoimidazole ribonucleotide synthase	de novo' IMP biosynthetic process	gene1074	-2.7	0.0032
SA2981_RS05405			phosphoribosylglycinamide formyltransferase	'de novo' purine biosynthesis	gene1081	-2.3	0.028
SA2981_RS00225	GO:0006355	*	hypothetical protein	regulation of gene-specific transcription	gene44	58.8	2.4e-29
SA2981_RS00415			hypothetical protein	regulation of cellular transcription, DNA-dependent	gene82	19.1	5.8e-12
SA2981_RS01115			DNA-binding response regulator	transcriptional control	gene222	-2.9	0.00075
SA2981_RS01700			hypothetical protein		gene339	-2.3	0.049
SA2981_RS02675			transcriptional regulator CtsR		gene535	6.6	3.7e-08
SA2981_RS03420			transcriptional regulator		gene683	-5.6	4.1e-09
SA2981_RS05990			division/cell wall cluster transcriptional repressor MraZ		gene1198	-3.3	0.011
SA2981_RS06640			RNA-binding protein Hfq		gene1328	-2.6	0.0015
SA2981_RS07180			cold-shock protein CspA		gene1436	-4	0.028
SA2981_RS07680			DNA-binding response regulator		gene1538	-4.6	4e-06
SA2981_RS07830			arginine repressor		gene1568	-4.7	1.3e-07
SA2981_RS10060			hypothetical protein		gene2015	-2.7	0.0015
SA2981_RS05935	GO:0006525	*	carbamate kinase 1	arginine metabolism	gene1187	-3.6	6.7e-05
SA2981_RS07830			arginine repressor		gene1568	-4.7	1.3e-07
SA2981_RS02675	GO:0006950	*	transcriptional regulator CtsR	response to stress	gene535	6.6	3.7e-08
SA2981_RS11225			DNA starvation/stationary phase protection protein		gene2254	16.5	9.8e-09
SA2981_RS00740	GO:0008152	*	bifunctional acetaldehyde-CoA/alcohol dehydrogenase	metabolism	gene147	-2.6	0.017
SA2981_RS01130			formate acetyltransferase	metabolic process	gene225	-3.7	0.00044
SA2981_RS01175			glutaryl-CoA dehydrogenase		gene234	141.5	1.4e-05
SA2981_RS01180			long-chain-fatty-acid-CoA ligase		gene235	5.1	0.033
SA2981_RS01185			acyl CoA:acetate/3-ketoacid CoA transferase		gene236	17.8	1.1e-15
SA2981_RS01925			phosphoglycerate mutase		gene384	-3.1	0.0031
SA2981_RS07805			2-oxoglutarate dehydrogenase E2		gene1536	-3.3	0.011
SA2981_RS08895			1-acyl-sn-glycerol-3-phosphate acyltransferase		gene1782	-3.3	2.5e-05
SA2981_RS10105			prephenate dehydratase		gene2024	-3	0.00019
SA2981_RS12225			N-acetyl-L2CL-diaminopimelate deacetylase		gene2445	6.6	1.6e-06
SA2981_RS13295			lactate dehydrogenase		gene2659	-4.4	2.5e-05
SA2981_RS07375	GO:0015171	*	amino acid permease	amino acid permease activity	gene1476	-2.8	0.003
SA2981_RS12905			amino acid:proton symporter	amino acid transporter activity	gene2581	4.4	5.3e-06
SA2981_RS13720			amino acid permease		gene2744	4.7	4.3e-08
SA2981_RS00525	GO:0016020	*	membrane protein	membrane	gene104	-202.9	0.029
SA2981_RS00950			PTS glucose EIICBA component		gene189	-2.8	0.00045
SA2981_RS01085			maltose ABC transporter permease		gene216	-2.7	0.02
SA2981_RS01555			formate/nitrite transporter		gene310	-6.3	7.3e-11
SA2981_RS05725			heme uptake system protein IsdE		gene1145	6.1	0.04
SA2981_RS06430			phosphatidate cytidylyltransferase		gene1286	-2.7	0.0017
SA2981_RS06745			multidrug ABC transporter permease		gene1349	5.1	0.0084
SA2981_RS07375			amino acid permease		gene1476	-2.8	0.003
SA2981_RS10610			CAAX amino protease		gene2123	-2.7	0.00081
SA2981_RS12905			amino acid:proton symporter		gene2581	4.4	5.3e-06
SA2981_RS12985			nickel ABC transporter permease		gene2597	5.9	4.3e-06
SA2981_RS13720			amino acid permease		gene2744	4.7	4.3e-08
SA2981_RS14180			membrane protein		gene2836	8.1	5.5e-07
SA2981_RS00230	GO:0016021	*	membrane protein	transmembrane	gene45	26.7	3.4e-17
SA2981_RS00410			membrane protein		gene81	15.9	6.2e-13
SA2981_RS00525			membrane protein		gene104	-202.9	0.029
SA2981_RS00950			PTS glucose EIICBA component	integral to membrane	gene189	-2.8	0.00045
SA2981_RS01335			antiholin-like protein LrgA		gene266	-2.6	0.0025
SA2981_RS01740			membrane protein		gene347	-2.5	0.014
SA2981_RS05950			permease		gene1190	-4	0.00037
SA2981_RS06000			cell division protein FtsL		gene1200	-2.6	0.011
SA2981_RS09520			multidrug ABC transporter ATP-binding protein		gene1907	-2.3	0.017
SA2981_RS10635			accessory gene regulator protein B		gene2128	-5.7	3.3e-05
SA2981_RS12340			multidrug MFS transporter		gene2468	-2.4	0.018
SA2981_RS12530			nitrate transporter NarT		gene2506	-2.3	0.0085
SA2981_RS13435			ferrous iron transporter B		gene2687	7.1	0.033
SA2981_RS13475			copper-exporting P-type ATPase A		gene2695	13.8	7.5e-17
SA2981_RS00400	GO:0016491	*	tRNA-dihydrouridine synthase	oxidoreductase activity	gene79	26.3	7e-21
SA2981_RS00740			bifunctional acetaldehyde-CoA/alcohol dehydrogenase	redox activity	gene147	-2.6	0.017
SA2981_RS01135			pyruvate formate-lyase-activating enzyme		gene226	-4.2	0.00022
SA2981_RS01220			L-lactate dehydrogenase		gene243	-2.6	0.04
SA2981_RS02870			FMN-dependent NADPH-azoreductase		gene574	-2.5	0.0032
SA2981_RS03035			dihydrolipoamide dehydrogenase		gene607	55.1	3e-28
SA2981_RS03100			zinc-dependent alcohol dehydrogenase		gene619	-3.9	4.3e-05
SA2981_RS04765			pyridine nucleotide-disulfide oxidoreductase		gene953	36.6	8.8e-19
SA2981_RS07820			dihydrolipoyl dehydrogenase		gene1566	-2.4	0.0063
SA2981_RS10620			nitroreductase		gene2125	10.4	2.1e-13
SA2981_RS12575			nitrate reductase subunit alpha (NarZ)		gene2515	-2.5	0.033
SA2981_RS12995			hypothetical protein		gene2599	8.2	0.017
SA2981_RS13290			NAD(P)H-dependent oxidoreductase		gene2658	4.6	3.1e-06
SA2981_RS05930	GO:0016597	*	ornithine carbamoyltransferase	amino acid binding	gene1186	-4.9	3e-07
SA2981_RS10105			prephenate dehydratase		gene2024	-3	0.00019
SA2981_RS00740	GO:0016620	*	bifunctional acetaldehyde-CoA/alcohol dehydrogenase	oxidoreductase activity, acting on the aldehyde or oxo group of donors, NAD or NADP as acceptor	gene147	-2.6	0.017
SA2981_RS00920			N-acetyl-gamma-glutamyl-phosphate reductase		gene183	-6.2	0.0099
SA2981_RS08680			glyceraldehyde-3-phosphate dehydrogenase	NAD-dependent, catalyzes the formation of 3-phospho-D-glyceroyl phosphate from D-glyceraldehyde 3-phosphate, active during glycolysis	gene1739	-3.5	0.00024
SA2981_RS03035	GO:0016668	*	dihydrolipoamide dehydrogenase	oxidoreductase activity, acting on a sulfur group of donors, NAD(P) as acceptor	gene607	55.1	3e-28
SA2981_RS07820			dihydrolipoyl dehydrogenase		gene1566	-2.4	0.0063
SA2981_RS01730	GO:0016705	*	luciferase	oxidoreductase activity, acting on paired donors, with incorporation or reduction of molecular oxygen	gene345	4.6	6.4e-08
SA2981_RS08350			hypothetical protein		gene1672	4.6	1.2e-07
SA2981_RS07805	GO:0016746	*	2-oxoglutarate dehydrogenase E2	transferase activity, transferring acyl groups	gene1563	-3.3	4.2e-05
SA2981_RS08895			1-acyl-sn-glycerol-3-phosphate acyltransferase	acyl transferase activity	gene1782	-3.3	2.5e-05
SA2981_RS02690	GO:0019538	*	ATP-dependent Clp protease ATP-binding subunit ClpC	protein metabolism	gene538	4.9	3.2e-06
SA2981_RS04910			chaperone protein ClpB	protein metabolism and modification	gene982	12.7	5.5e-14
SA2981_RS05725	GO:0020037	*	heme uptake system protein IsdE	Heme binding	gene1145	6.1	0.04
SA2981_RS10100			nitric oxide synthase oxygenase		gene2023	-2.9	0.00037
SA2981_RS12990			nickel ABC transporter2C nickel/metallophore periplasmic binding protein		gene2598	7.5	2.6e-07
SA2981_RS01025	GO:0043565	*	transcriptional regulator	sequence specific DNA binding	gene204	-3.6	0.0019
SA2981_RS01115			DNA-binding response regulator		gene222	-2.9	0.00075
SA2981_RS09580			transcriptional regulator		gene1919	-2.5	0.0022
SA2981_RS10060			hypothetical protein		gene2015	-2.7	0.0015
SA2981_RS00225	GO:0046872	*	hypothetical protein	metal ion binding	gene44	58.8	2.4e-29
SA2981_RS00415			hypothetical protein	heavy metal binding	gene82	19.1	5.8e-12
SA2981_RS00740			bifunctional acetaldehyde-CoA/alcohol dehydrogenase		gene147	-2.6	0.017
SA2981_RS03280			glycerol-3-phosphate cytidylyltransferase		gene655	-2.6	0.0029
SA2981_RS13475			copper-exporting P-type ATPase A		gene2695	13.8	7.5e-17
SA2981_RS00400	GO:0050660	*	tRNA-dihydrouridine synthase	flavine-adenine dinucleotide binding	gene79	26.3	7e-21
SA2981_RS01175			glutaryl-CoA dehydrogenase		gene234	141.5	1.4e-05
SA2981_RS03035			dihydrolipoamide dehydrogenase		gene607	55.1	3e-28
SA2981_RS07820			dihydrolipoyl dehydrogenase		gene1566	-2.4	0.0063
SA2981_RS00920	GO:0051287	*	N-acetyl-gamma-glutamyl-phosphate reductase	NAD or NADH binding	gene183	-6.2	0.0099
SA2981_RS05370			N5-carboxyaminoimidazole ribonucleotide synthase		gene1074	-2.7	0.0032
SA2981_RS08680			glyceraldehyde-3-phosphate dehydrogenase		gene1739	-3.5	0.00024
SA2981_RS13295			lactate dehydrogenase		gene2659	-4.4	2.5e-05
SA2981_RS00400	GO:0055114	*	tRNA-dihydrouridine synthase	oxidation- reduction process	gene79	26.3	7e-21
SA2981_RS00740			bifunctional acetaldehyde-CoA/alcohol dehydrogenase	oxidoreductase process	gene147	-2.6	0.017
SA2981_RS00920			N-acetyl-gamma-glutamyl-phosphate reductase		gene183	-6.2	0.0099
SA2981_RS01060			FMN-dependent NADH-azoreductase		gene211	15	4e-21
SA2981_RS01135			pyruvate formate-lyase-activating enzyme		gene226	-4.2	0.00022
SA2981_RS01175			glutaryl-CoA dehydrogenase		gene234	141.5	1.4e-05
SA2981_RS01220			L-lactate dehydrogenase		gene243	-2.6	0.04
SA2981_RS01730			luciferase		gene345	4.6	6.4e-08
SA2981_RS03035			dihydrolipoamide dehydrogenase		gene607	55.1	3e-28
SA2981_RS03100			zinc-dependent alcohol dehydrogenase		gene619	-3.9	4.3e-05
SA2981_RS03195			cation:proton antiporter		gene638	6.8	1e-06
SA2981_RS04765			pyridine nucleotide-disulfide oxidoreductase		gene953	36.6	8.8e-19
SA2981_RS05370			N5-carboxyaminoimidazole ribonucleotide synthase		gene1074	-2.7	0.0032
SA2981_RS05740			monooxygenase IsdI		gene1148	-2.8	0.00042
SA2981_RS07820			dihydrolipoyl dehydrogenase		gene1566	-2.4	0.0063
SA2981_RS08350			hypothetical protein		gene1672	4.6	1.2e-07
SA2981_RS08680			glyceraldehyde-3-phosphate dehydrogenase		gene1739	-3.5	0.00024
SA2981_RS10100			nitric oxide synthase oxygenase		gene2023	-2.9	0.00037
SA2981_RS11225			DNA starvation/stationary phase protection protein		gene2245	16.5	9.8e-09
SA2981_RS12575			nitrate reductase subunit alpha		gene2515	-2.5	0.033
SA2981_RS12995			hypothetical protein		gene2599	8.2	0.017
SA2981_RS13295			lactate dehydrogenase		gene2659	-4.4	3.8e-07
Rate= The rating values (1 to 5) reflect binned values based on: (TopHits/ClassSize) * -log2(adj-pvalue)

## Sheet: 24min
		Gene Ontology assignments on exposing S. aureus 04-02981 to AGXX® for 24 minutes
Locus Tag	GO	Rate	Gene product	Description	gene number	Fold change	p- value
SA2981_RS14115	GO:0000105	*	bifunctional phosphoribosyl-AMP cyclohydrolase/phosphoribosyl-ATP pyrophosphatase	Histidine biosynthetic process	gene2823	13.8	1.9e-17
SA2981_RS14150			ATP phosphoribosyltransferase (hisG)		gene2830	19	0.00021
SA2981_RS10740	GO:0000287	*	acetolactate synthase2C large subunit2C biosynthetic type	magnesium binding	gene2149	28.4	8.2e-18
SA2981_RS10760			3-isopropylmalate dehydrogenase		gene2153	60.2	3.2e-31
SA2981_RS12750			ATP-dependent dethiobiotin synthetase		gene2550	-79.8	0.027
SA2981_RS10765	GO:0003861	**	3-isopropylmalate dehydratase large subunit	isopropylmalate isomerase activity (IPM)	gene2154	24.6	4.2e-15
SA2981_RS10770			3-isopropylmalate dehydratase small subunit (leuD)		gene2155	39.9	4.8e-21
SA2981_RS00585	GO:0005215	*	siderophore biosynthesis protein SbnD	transporter activity	gene116	20.7	9.3e-05
SA2981_RS01695			PTS ascorbate transporter subunit IIA		gene338	-94.8	6.8e-21
SA2981_RS05550			spermidine/putrescine import ATP-binding protein PotA		gene1110	14.3	5.4e-12
SA2981_RS11430			iron-dicitrate ABC transporter permease (fecD)		gene2286	51.4	3.1e-24
SA2981_RS11435			siderophore ABC transporter permease		gene2287	13.7	4.4e-18
SA2981_RS00860	GO:0005524	*	sulfonate ABC transporter ATP-binding protein	ATP binding	gene171	52.1	6.6e-39
SA2981_RS00995			peptide ABC transporter ATP-binding protein		gene198	-336.8	2.3e-05
SA2981_RS02245			methionine import ATP-binding protein MetN 1		gene448	18.6	2.8e-18
SA2981_RS03785			iron ABC transporter ATP-binding protein		gene756	17.2	7.8e-10
SA2981_RS04910			chaperone protein ClpB		gene982	24.7	3.4e-21
SA2981_RS04995			peptide ABC transporter ATP-binding protein		gene999	33.4	3e-09
SA2981_RS05000			peptide ABC transporter substrate-binding protein		gene1000	30.1	9.3e-07
SA2981_RS05550			spermidine/putrescine import ATP-binding protein PotA		gene1110	14.3	5.4e-12
SA2981_RS06740			antibiotic ABC transporter ATP-binding protein		gene1348	-249.2	0.00014
SA2981_RS07095			phosphate ABC transporter ATP-binding protein		gene1419	-1073.5	6.2e-10
SA2981_RS08125			molecular chaperone DnaJ		gene1627	25	3.9e+25
SA2981_RS12750			ATP-dependent dethiobiotin synthetase		gene2550	-79.8	0.027
SA2981_RS02075	GO:0005576	*	hypothetical protein	extracellular region	gene414	-252.4	0.00026
SA2981_RS09385			gamma-hemolysin subunit A		gene1879	-378.9	0.00036
SA2981_RS09420			enterotoxin		gene1887	-82.2	0.01
SA2981_RS11575			hyaluronate lyase		gene2315	-164	2.2e-13
SA2981_RS00875	GO:0008152	*	butyryl-CoA dehydrogenase	metabolism	gene174	15.9	2.1e-22
SA2981_RS00885			formate dehydrogenase	meabolic processes	gene176	33.9	5.3e-18
SA2981_RS07000			glutamine amidotransferase		gene1400	13.2	0.0008
SA2981_RS07015			phosphoribosylanthranilate isomerase		gene1403	-130.7	0.004
SA2981_RS10735			dihydroxy-acid dehydratase		gene2148	32.8	5.5e-18
SA2981_RS10745			acetolactate synthase		gene2150	13.8	2.8e-09
SA2981_RS10765			3-isopropylmalate dehydratase large subunit		gene2154	24.6	4.2e-15
SA2981_RS10770			3-isopropylmalate dehydratase small subunit (leuD)		gene2155	39.9	4.8e-21
SA2981_RS12225			N-acetyl-L 2CL-diaminopimelate deacetylase		gene2445	31	2.5e-19
SA2981_RS10735	GO:0009082	**	dihydroxy-acid dehydratase	branched chain family amino acid biosynthetic process	gene2148	32.8	5.5e-18
SA2981_RS10740			acetolactate synthase 2C large subunit 2C biosynthetic type		gene2149	28.4	8.2e-18
SA2981_RS10750			ketol-acid reductoisomerase		gene2151	38.2	5.8e-21
SA2981_RS10755	GO:0009098	***	2-isopropylmalate synthase	leucine biosynthesis	gene2152	72.1	4.1e-41
SA2981_RS10760			3-isopropylmalate dehydrogenase		gene2153	60.2	3.2e-31
SA2981_RS10765			3-isopropylmalate dehydratase large subunit		gene2154	24.6	4.2e-15
SA2981_RS10770			3-isopropylmalate dehydratase small subunit (leuD)		gene2155	39.9	4.8e-21
SA2981_RS02075	GO:0009405	*	hypothetical protein	pathogenesis	gene414	-252.4	0.00026
SA2981_RS09385			gamma-hemolysin subunit A	virulence	gene1879	-378.9	0.00036
SA2981_RS09420			enterotoxin		gene1887	-82.2	0.01
SA2981_RS09425			enterotoxin		gene1888	-144.2	0.0026
SA2981_RS04910	GO:0009408	**	chaperone protein ClpB	response to heat shock	gene982	24.7	3.4e-21
SA2981_RS08125			molecular chaperone DnaJ		gene1627	25	3.9e-25
SA2981_RS00580	GO:0015343	*	siderophore biosynthesis protein SbnC	iron-siderophore transporter activity	gene115	30.6	4.4e-06
SA2981_RS00590			siderophore biosynthesis protein SbnE	siderophore-iron transmembrane transporter activity	gene117	15.9	9.5e-06
SA2981_RS04995	GO:0015833	*	peptide ABC transporter ATP-binding protein	peptide transport	gene999	33.4	3.0-09
SA2981_RS05000			peptide ABC transporter substrate-binding protein		gene1000	30.1	9.3e-07
SA2981_RS00400	GO:0016491	*	tRNA-dihydrouridine synthase	oxidoreductase acivity	gene79	22.5	2e-20
SA2981_RS01275			galactitol-1-phosphate 5-dehydrogenase	redox activity	gene254	20.4	1e-12
SA2981_RS02300			glutamate synthase subunit beta		gene459	13.7	6.8e-21
SA2981_RS03035			dihydrolipoamide dehydrogenase		gene607	158.1	1e-39
SA2981_RS04165			nitroreductase		gene833	35.6	2.2e-31
SA2981_RS04765			pyridine nucleotide-disulfide oxidoreductase		gene953	72.8	8.3e-26
SA2981_RS10750			ketol-acid reductoisomerase		gene2151	38.2	5.8e-21
SA2981_RS12995			hypothetical protein		gene2599	31	1.6e-05
SA2981_RS13590			short-chain dehydrogenase		gene2718	18.5	1.6e-13
SA2981_RS13615			Baeyer-Villiger flavin-containing monooxygenase		gene2723	22.5	5.8e-05
SA2981_RS00860	GO:0016887	*	sulfonate ABC transporter ATP-binding protein	ATPase activity	gene171	52.1	6.6e-39
SA2981_RS00995			peptide ABC transporter ATP-binding protein		gene198	-336.8	2.3e-05
SA2981_RS02245			methionine import ATP-binding protein MetN 1		gene448	18.6	2.8e-18
SA2981_RS03785			iron ABC transporter ATP-binding protein		gene756	17.2	7.8e-10
SA2981_RS04995			peptide ABC transporter ATP-binding protein		gene999	33.4	3e-09
SA2981_RS05000			peptide ABC transporter substrate-binding protein		gene1000	30.1	9.3e-07
SA2981_RS05550			spermidine/putrescine import ATP-binding protein PotA		gene1110	14.3	5.4e-12
SA2981_RS06740			antibiotic ABC transporter ATP-binding protein		gene1348	-249.2	0.00014
SA2981_RS07095			phosphate ABC transporter ATP-binding protein		gene1419	-1073.5	6.2e-10
SA2981_RS00580	GO:0019290	*	siderophore biosynthesis protein SbnC	siderophore formation	gene115	30.6	4.4e-06
SA2981_RS00590			siderophore biosynthesis protein SbnE	siderophore biosynthetic process, peptide formation	gene117	15.9	9.5e-06
SA2981_RS07935	GO:0030420	*	hypothetical protein	establishment of competence for transformation	gene1589	-129.9	0.0058
SA2981_RS07940			competence protein ComGC		gene1590	-495.1	4.8e-05
SA2981_RS03035	GO:0045454	*	dihydrolipoamide dehydrogenase	cell redox homeostasis	gene607	158.1	1e-39
SA2981_RS05475			NrdH-redoxin	regulation of cell redox homeostasis	gene1095	29.1	7.6e-32
SA2981_RS00400	GO:0050660	*	tRNA-dihydrouridine synthase	flavine-adenine dinucleotide binding	gene79	22.5	2e-20
SA2981_RS03035			dihydrolipoamide dehydrogenase		gene607	158.1	1e-39
SA2981_RS10740			acetolactate synthase 2C large subunit 2C biosynthetic type		gene2149	28.4	8.2e-18
SA2981_RS00400	GO:0055114	*	tRNA-dihydrouridine synthase	oxidation- reduction process	gene79	22.5	2e-20
SA2981_RS00875			butyryl-CoA dehydrogenase	oxidoreductase process	gene174	15.9	2.1e-22
SA2981_RS00885			formate dehydrogenase		gene176	33.9	5.3e-18
SA2981_RS01060			FMN-dependent NADH-azoreductase		gene211	27.5	8.1e-30
SA2981_RS01275			galactitol-1-phosphate 5-dehydrogenase		gene254	20.4	1e-12
SA2981_RS02300			glutamate synthase subunit beta		gene459	13.7	6.8e-21
SA2981_RS03035			dihydrolipoamide dehydrogenase		gene607	158.1	1e-39
SA2981_RS04765			pyridine nucleotide-disulfide oxidoreductase		gene953	72.8	8.3e-26
SA2981_RS05740			monooxygenase IsdI		gene1148	-2207.3	2.2e-17
SA2981_RS10750			ketol-acid reductoisomerase		gene2151	38.2	5.8e-21
SA2981_RS10760			3-isopropylmalate dehydrogenase		gene2153	60.2	3.2e-31
SA2981_RS12995			hypothetical protein		gene2599	31	1.6e-05
SA2981_RS13615			Baeyer-Villiger flavin-containing monooxygenase		gene2723	22.5	5.8e-05
SA2981_RS14055			methionine sulfoxide reductase A		gene2811	-941.4	1.1e-10
Rate= The rating values (1 to 5) reflect binned values based on: (TopHits/ClassSize) * -log2(adj-pvalue)

## Sheet: 80min
		Gene Ontology assignments on exposing S. aureus 04-02981 to AGXX® for 80 minutes
Locus Tag	GO	Rate	Gene product	Description	gene number	Fold change	p- value
SA2981_RS14130	GO:0000105	*	imidazole glycerol phosphate synthase subunit HisH	Histidine biosynthetic process	gene2826	-1463.2	1.1e-11
SA2981_RS14135			imidazoleglycerol-phosphate dehydratase		gene2827	9.4	0.025
SA2981_RS14145			histidinol dehydrogenase		gene2829	-70.2	0.012
SA2981_RS14150			ATP phosphoribosyltransferase (hisG)		gene2830	-156.8	0.00081
SA2981_RS00225	GO:0003677	*	hypothetical protein	DNA binding	gene44	19.2	2.1e-16
SA2981_RS00320			transposase		gene63	207.7	0.002
SA2981_RS02320			trehalose operon repressor		gene463	14.7	3.4e-20
SA2981_RS02675			transcriptional regulator CtsR		gene535	22.4	1.9e-19
SA2981_RS03860			comf operon protein 1		gene771	10.1	0.047
SA2981_RS07705			tyrosine recombinase XerD		gene1543	10.4	6.4e-15
SA2981_RS08015			endonuclease		gene1605	11.4	7.5e-19
SA2981_RS08180			competence protein ComE		gene1638	-51.4	1.7e-07
SA2981_RS08285			transcription elongation factor GreA		gene1659	11	9.1e-12
SA2981_RS10950			hypothetical protein		gene2191	-22.5	2.9e-27
SA2981_RS11565			MerR family transcriptional regulator		gene2313	-1505.3	1.1e-14
SA2981_RS13585			TetR family transcriptional regulator		gene2717	1245.3	1.7e-46
SA2981_RS02320	GO:0003700	*	trehalose operon repressor	transcription factor activity	gene463	14.7	3.4e-20
SA2981_RS04915			LysR family transcriptional regulator	sequence-specific DNA binding transcription factor activity	gene983	-131.2	0.0045
SA2981_RS08000			transcriptional repressor		gene1602	120.8	9e-39
SA2981_RS11255			transcriptional regulator		gene2251	59.4	2.3e-37
SA2981_RS12240			LysR family transcriptional regulator		gene2448	-4762.8	1.2e-27
SA2981_RS13150			transcriptional regulator		gene2630	-454.3	4.7e-06
SA2981_RS09345	GO:0004252	*	serine protease SplB	serine elastase activity	gene1871	-70.2	0.033
SA2981_RS09350			serine protease SplA	blood coagulation factor activity	gene1872	-135.4	0.0069
SA2981_RS13680			hypothetical protein		gene2736	-296.1	0.00066
SA2981_RS03790	GO:0005488	*	hypothetical protein	binding	gene757	9.6	9.3e-16
SA2981_RS05225			ABC transporter substrate-binding protein		gene1045	-856.6	2.7e-11
SA2981_RS05725			heme uptake system protein IsdE		gene1145	-51.4	9.5e-07
SA2981_RS11990			ferrichrome ABC transporter substrate-binding protein		gene2398	14.4	3.4e-21
SA2981_RS01020	GO:0005524	*	ABC transporter ATP-binding protein	ATP binding	gene203	-32.4	6.7e-12
SA2981_RS02690			ATP-dependent Clp protease ATP-binding subunit ClpC		gene538	21.9	8.5e-20
SA2981_RS03860			comf operon protein 1		gene771	10.1	0.047
SA2981_RS04910			chaperone protein ClpB		gene982	36.7	5.7e-25
SA2981_RS05000			peptide ABC transporter substrate-binding protein		gene1000	20.5	1.1e-05
SA2981_RS06065			isoleucine-tRNA ligase (ileS)		gene1213	10.7	1.8e-17
SA2981_RS06740			antibiotic ABC transporter ATP-binding protein		gene1348	-328.2	5.6e-05
SA2981_RS07095			phosphate ABC transporter ATP-binding protein		gene1419	15	6e-05
SA2981_RS08005			iron ABC transporter permease		gene1603	12.3	5.9e-19
SA2981_RS08020			DEAD/DEAH box family ATP-dependent RNA helicase		gene1606	9.6	6.1e-13
SA2981_RS08125			molecular chaperone DnaJ		gene1627	16.8	2.5e-20
SA2981_RS08130			molecular chaperone DnaK		gene1628	9.7	7.7e-11
SA2981_RS10605			co-chaperone GroES		gene2122	9.9	2.7e-10
SA2981_RS12655			arginine ABC transporter ATP-binding protein		gene2531	10.3	2e-12
SA2981_RS12750			ATP-dependent dethiobiotin synthetase		gene2550	-61.2	0.042
SA2981_RS12975			peptide ABC transporter ATP-binding protein		gene2595	10.2	0.003
SA2981_RS13860			ABC transporter ATP-binding protein		gene2772	-1063.5	8.7e-11
SA2981_RS14255			ABC transporter ATP-binding protein		gene2851	-325.8	0.00016
SA2981_RS02070	GO:0005576	*	hypothetical protein	extracellular region	gene413	-25	1.4e-05
SA2981_RS02075			hypothetical protein		gene414	-181.5	0.00091
SA2981_RS05920			hypothetical protein		gene1184	-564	3.3e-06
SA2981_RS09385			gamma-hemolysin subunit A		gene1879	-192.2	0.0022
SA2981_RS09420			enterotoxin		gene1887	14.5	0.015
SA2981_RS00225	GO:0006355	*	hypothetical protein	regulation of cellular transcription, DNA-dependent	gene44	19.2	2.1e-16
SA2981_RS02320			trehalose operon repressor	regulation of gene-specific transcription	gene463	14.7	3.4e-20
SA2981_RS02675			transcriptional regulator CtsR		gene535	22.4	1.9e-19
SA2981_RS04915			LysR family transcriptional regulator		gene983	-131.2	0.0045
SA2981_RS08000			transcriptional repressor		gene1602	120.8	9e-39
SA2981_RS10950			hypothetical protein		gene2191	-22.5	2.9e-27
SA2981_RS11255			transcriptional regulator		gene2251	59.4	2.3e-37
SA2981_RS11565			MerR family transcriptional regulator		gene2313	-1505.3	1.1e-14
SA2981_RS12240			LysR family transcriptional regulator		gene2448	-4762.8	1.2e-27
SA2981_RS13150			transcriptional regulator		gene2630	-454.3	4.7e-06
SA2981_RS13155			transcriptional regulator		gene2631	-204.6	0.0012
SA2981_RS08125	GO:0006457	*	molecular chaperone DnaJ	Protein folding	gene1627	16.8	2.5e-20
SA2981_RS08130			molecular chaperone DnaK		gene1628	9.7	7.7e-11
SA2981_RS08135			nucleotide exchange factor GrpE		gene1629	10.1	3.2e-12
SA2981_RS10605			co-chaperone GroES		gene2122	9.9	2.7e-10
SA2981_RS07010	GO:0006568	*	indole-3-glycerol-phosphate synthase	tryptophan metabolism	gene1402	-559.9	1.1e-05
SA2981_RS07015			phosphoribosylanthranilate isomerase		gene1403	-463.4	0.00015
SA2981_RS09345	GO:0008236	*	serine protease SplB	serine protease activity	gene1871	-70.2	0.033
SA2981_RS09350			serine protease SplA		gene1872	-135.4	0.0069
SA2981_RS13680			hypothetical protein		gene2736	-296.1	0.00066
SA2981_RS05475	GO:0009055	*	NrdH-redoxin	electron carrier activity	gene1095	13.1	5.6e-21
SA2981_RS07630			ferredoxin	thioredoxin-like 2Fe-2S ferredoxin	gene1528	16.8	1.7e-19
SA2981_RS10755	GO:0009098	*	2-isopropylmalate synthase	leucine biosynthesis	gene2152	70.1	9e-42
SA2981_RS10760			3-isopropylmalate dehydrogenase		gene2153	17.9	2.1e-19
SA2981_RS00745	GO:0009103	*	capsular polysaccharide type 5 biosynthesis protein Cap5A	lipopolysaccharide synthesis	gene148	-76.1	3.8e-31
SA2981_RS14075			capsular polysaccharide biosynthesis protein CapA	LPS biosynthetic process	gene2815	-329.9	0.00017
SA2981_RS02070	GO:0009405	*	hypothetical protein	pathogenesis	gene413	-25	1.4e-05
SA2981_RS02075			hypothetical protein	virulence	gene414	-181.5	0.00091
SA2981_RS05920			hypothetical protein		gene1184	-564	3.3e-06
SA2981_RS09385			gamma-hemolysin subunit A		gene1879	-192.2	0.0022
SA2981_RS09420			enterotoxin		gene1887	14.5	0.015
SA2981_RS10635			accessory gene regulator protein B		gene2128	-40.7	2.8e-18
SA2981_RS04910	GO:0009408	**	chaperone protein ClpB	response to heat shock	gene982	36.7	5.7e-25
SA2981_RS08125			molecular chaperone DnaJ		gene1627	16.8	2.5e-20
SA2981_RS00310	GO:0015074	*	transposase	DNA integration	gene61	-20.4	9.8e-05
SA2981_RS07705			tyrosine recombinase XerD		gene1543	10.4	6.4e-15
SA2981_RS09290			integrase		gene1860	-1385.8	3.1e-10
SA2981_RS00590	GO:0015343	*	siderophore biosynthesis protein SbnE	iron-siderophore transporter activity	gene117	22.3	1e-06
SA2981_RS00595			siderophore biosynthesis protein SbnF		gene118	42.8	2.6e-07
SA2981_RS10715	GO:0016407	*	ribosomal-protein-alanine N-acetyltransferase RimI	acetylase activity	gene2144	-623.3	5.2e-11
SA2981_RS13465			maltose O-acetyltransferase		gene2693	56.2	1.2e-11
SA2981_RS00400	GO:0016491	*	tRNA-dihydrouridine synthase	oxidoreductase acivity	gene79	11.7	3.4e-14
SA2981_RS01265			sorbitol dehydrogenase	redox activity	gene252	36.9	0.0018
SA2981_RS01735			FMN reductase		gene346	11.3	3.3e-18
SA2981_RS01950			alkyl hydroperoxide reductase subunit C		gene389	14.6	7.2e-13
SA2981_RS02300			glutamate synthase subunit beta		gene459	10.4	1.6e-17
SA2981_RS03035			dihydrolipoamide dehydrogenase		gene607	138.9	1.4e-38
SA2981_RS04765			pyridine nucleotide-disulfide oxidoreductase		gene953	18.9	1.1e-14
SA2981_RS04820			NADH-dependent flavin oxidoreductase		gene964	12.8	5.3e-20
SA2981_RS10620			nitroreductase		gene2125	20.3	5.4e-21
SA2981_RS12995			hypothetical protein		gene2599	14.9	0.0023
SA2981_RS13290			NAD(P)H-dependent oxidoreductase		gene2658	17.5	5.7e-19
SA2981_RS13510			diapolycopene oxygenase		gene2702	-30.8	2.3e-31
SA2981_RS13615			Baeyer-Villiger flavin-containing monooxygenase		gene2723	446.8	1.1e-05
SA2981_RS13805			ribonucleoside-triphosphate reductase		gene2761	-30.4	6.5e-20
SA2981_RS14145			histidinol dehydrogenase		gene2829	-70.2	0.012
SA2981_RS10745	GO:0016597	*	acetolactate synthase	amino acid binding	gene2150	10.3	5.5e-08
SA2981_RS13920			ornithine carbamoyltransferase		gene2784	-26.1	6e-11
SA2981_RS01410	GO:0016811	*	choloylglycine hydrolase	hydrolase activity	gene281	18.4	1.3e-10
SA2981_RS14095			intercellular adhesin biosynthesis polysaccharide N-deacetylase		gene2819	-102.4	0.0076
SA2981_RS01020	GO:0016887	*	ABC transporter ATP-binding protein	ATP hydrolase activity	gene203	-32.4	6.7e-12
SA2981_RS05000			peptide ABC transporter substrate-binding protein		gene1000	20.5	1.1e-05
SA2981_RS06740			antibiotic ABC transporter ATP-binding protein		gene1348	-328.2	6e-06
SA2981_RS07095			phosphate transport system regulatory protein PhoU		gene1419	15	6e-05
SA2981_RS12655			arginine ABC transporter ATP-binding protein		gene2531	10.3	2e-12
SA2981_RS12975			peptide ABC transporter ATP-binding protein		gene2595	10.2	0.003
SA2981_RS13860			ABC transporter ATP-binding protein		gene2772	-1063.5	8.7e-11
SA2981_RS14255			ABC transporter ATP-binding protein		gene2851	-325.8	0.00016
SA2981_RS00590	GO:0019290	*	siderophore biosynthesis protein SbnE	siderophore synthesis	gene117	22.3	1e-06
SA2981_RS00595			siderophore biosynthesis protein SbnF		gene118	42.8	2.6e-07
SA2981_RS02690	GO:0019538	*	ATP-dependent Clp protease ATP-binding subunit ClpC	protein metabolism and modification	gene538	21.9	8.5e-20
SA2981_RS04910			chaperone protein ClpB		gene982	36.7	5.7e-25
SA2981_RS07935	GO:0030420	*	hypothetical protein	establishment of competence for transformation	gene1589	-221.1	0.0019
SA2981_RS09160			competence protein ComK		gene1835	-1255.5	2e-08
SA2981_RS08125	GO:0051082	*	molecular chaperone DnaJ	unfolded protein binding	gene1627	16.8	2.5e-20
SA2981_RS08130			molecular chaperone DnaK		gene1628	9.7	7.7e-11
SA2981_RS00400	GO:0055114	*	tRNA-dihydrouridine synthase	oxidation reduction	gene79	11.7	3.4e-14
SA2981_RS00885			formate dehydrogenase	oxidoreductase process	gene176	35.6	1.4e-19
SA2981_RS01060			FMN-dependent NADH-azoreductase		gene211	16.3	9.7e-23
SA2981_RS01265			sorbitol dehydrogenase		gene252	36.9	0.0018
SA2981_RS01730			luciferase		gene345	10.8	4.9e-18
SA2981_RS01950			alkyl hydroperoxide reductase subunit C		gene389	14.6	7.2e-13
SA2981_RS02300			glutamate synthase subunit beta		gene459	10.4	1.6e-17
SA2981_RS03035			dihydrolipoamide dehydrogenase		gene607	138.9	1.4e-38
SA2981_RS04765			pyridine nucleotide-disulfide oxidoreductase		gene953	18.9	1.1e-14
SA2981_RS04820			NADH-dependent flavin oxidoreductase		gene964	12.8	5.3e-20
SA2981_RS05740			monooxygenase IsdI		gene1148	-42.1	4.4e-12
SA2981_RS10760			3-isopropylmalate dehydrogenase		gene2513	17.9	2.1e-19
SA2981_RS12995			hypothetical protein		gene2599	14.9	0.0023
SA2981_RS13510			diapolycopene oxygenase		gene2702	-30.8	2.3e-31
SA2981_RS13615			Baeyer-Villiger flavin-containing monooxygenase		gene2723	446.8	1.1e-05
SA2981_RS13805			ribonucleoside-triphosphate reductase		gene2761	-30.4	6.5e-20
SA2981_RS14145			histidinol dehydrogenase		gene2829	-70.2	0.012
Rate= The rating values (1 to 5) reflect binned values based on: (TopHits/ClassSize) * -log2(adj-pvalue)

## Sheet: 120min
		Gene Ontology assignments on exposing S. aureus 04-02981 to AGXX® for 120 minutes
Locus Tag	GO	Rate	Gene product	Description	gene number	Fold change	p- value
SA2981_RS14115	GO:0000105	*	bifunctional phosphoribosyl-AMP cyclohydrolase/phosphoribosyl-ATP pyrophosphatase	histidine biosynthesis	gene2823	13.6	5.3e-17
SA2981_RS14150			ATP phosphoribosyltransferase HisG		gene2830	29.4	0.00016
SA2981_RS14155			ATP phosphoribosyltransferase regulatory subunit (hisZ)		gene2831	-246.9	0.00081
SA2981_RS00350	GO:0000166	*	potassium-transporting ATPase subunit B	nucleotide binding	gene69	10.9	0.05
SA2981_RS02710			glutamate--tRNA ligase		gene542	10.7	9e-17
SA2981_RS04995			peptide ABC transporter ATP-binding protein		gene999	14.3	1.5e-06
SA2981_RS05000			peptide ABC transporter substrate-binding protein		gene1000	590	1.5e-11
SA2981_RS06065			isoleucine-tRNA ligase (ileS)		gene1213	16	1.9e-22
SA2981_RS08055			glycine-tRNA ligase		gene1613	8.3	1.1e-09
SA2981_RS00225	GO:0003677	*	hypothetical protein	DNA binding	gene44	8.3	6.2e-11
SA2981_RS00285			recombinase RecB		gene56	11.4	0.013
SA2981_RS00330			DNA-binding response regulator		gene65	-355.5	3.5e-06
SA2981_RS00415			hypothetical protein		gene82	17.2	4.9e-12
SA2981_RS01345			GntR family transcriptional regulator		gene268	-46.5	1.4e-36
SA2981_RS01785			transcriptional regulator		gene356	-1724.5	3.3e-12
SA2981_RS02675			transcriptional regulator CtsR		gene535	10.4	1e-12
SA2981_RS04100			cold-shock protein		gene820	-16	8.1e-07
SA2981_RS06365			DNA topoisomerase 1		gene1273	11.9	3.8e-18
SA2981_RS06675			XRE family transcriptional regulator		gene1335	-6825.3	9.5e-25
SA2981_RS06690			XRE family transcriptional regulator		gene1338	-29.8	2.1e-12
SA2981_RS09155			RNA polymerase sigma factor SigS		gene1834	-2127.5	1.2e-15
SA2981_RS09300			transposase		gene1862	-1331.1	1.1e-11
SA2981_RS11675			DNA-directed RNA polymerase subunit alpha		gene2335	8.6	2e-11
SA2981_RS13585			TetR family transcriptional regulator		gene2717	47.5	5.5e-29
SA2981_RS01345	GO:0003700	*	GntR family transcriptional regulator	sequence-specific DNA binding transcription factor activity	gene268	-46.5	1.4e-36
SA2981_RS02290			LysR family transcriptional regulator	transcription factor activity	gene457	-92.7	7.4e-13
SA2981_RS08000			transcriptional repressor		gene1602	131.9	1.1e-39
SA2981_RS09155			RNA polymerase sigma factor SigS		gene1834	-2127.5	1.2e-15
SA2981_RS11255			transcriptional regulator		gene2251	17.2	5.8e-22
SA2981_RS12240			LysR family transcriptional regulator		gene2448	-11303.5	1.3e-35
SA2981_RS06830	GO:0003735	*	30S ribosomal protein S14	ribosomal protein	gene1366	18.1	4.5e-24
SA2981_RS08470			50S ribosomal protein L21	ribosomal RNA	gene1697	8.7	6.1e-11
SA2981_RS11670			50S ribosomal protein L17	structural constituent of ribosome	gene2334	12.5	8.3e-14
SA2981_RS11725			50S ribosomal protein L18		gene2345	8.7	4.4e-12
SA2981_RS11735			30S ribosomal protein S8		gene2347	10.9	5.9e-13
SA2981_RS11740			30S ribosomal protein S14 type Z (rspN)		gene2348	18.2	1.5e-16
SA2981_RS00400	GO:0003824		tRNA-dihydrouridine synthase	enzyme activity	gene79	23.1	1e-20
SA2981_RS00605			diaminopimelate decarboxylase	catalytic activity	gene120	15.7	2.6e-06
SA2981_RS00755			capsular polysaccharide biosynthesis protein Cap8C		gene150	-52.9	2.1e-32
SA2981_RS01170			3-hydroxyacyl-CoA dehydrogenase		gene233	-15.3	9.2e-05
SA2981_RS02295			glutamate synthase		gene458	9.7	2e-12
SA2981_RS03975			epimerase		gene794	12.3	4.1e-20
SA2981_RS05415			phosphoribosylamine-glycine ligase		gene1083	16.2	1.2e-21
SA2981_RS06835			guanosine monophosphate reductase		gene1367	15.5	1.2e-15
SA2981_RS07015			phosphoribosylanthranilate isomerase		gene1403	-179.5	0.0016
SA2981_RS08935			acetate-CoA ligase		gene1790	-48.4	1.1e-33
SA2981_RS10735			dihydroxy-acid dehydratase		gene2148	11.4	1e-10
SA2981_RS10755			2-isopropylmalate synthase		gene2152	50.4	7.5e-38
SA2981_RS12850			epimerase		gene2570	8.6	1.7e-13
SA2981_RS14065			capsular polysaccharide biosynthesis protein Cap8C		gene2813	-12.9	5.4e-06
SA2981_RS14140			histidinol-phosphate aminotransferase		gene2828	196.1	5.9e-07
SA2981_RS10765	GO:0003861	**	3-isopropylmalate dehydratase large subunit	(2R,3S)-3-isopropylmalate hydro-lyase activity	gene2154	8.8	1e-08
SA2981_RS10770			3-isopropylmalate dehydratase small subunit (leuD)		gene2155	29.8	2.1e-19
SA2981_RS08745	GO:0003989	*	acetyl-CoA carboxylase carboxyltransferase subunit alpha	acetyl coenzyme A carboxylase activity	gene1752	32	1.4e-33
SA2981_RS08750			acetyl-CoA carboxylase carboxyltransferase subunit beta		gene1753	10.2	4.8e-13
SA2981_RS00755	GO:0004725	*	capsular polysaccharide biosynthesis protein Cap8C	phosphoprotein phosphatase (phosphotyrosine) activity	gene150	-52.9	2.1e-32
SA2981_RS14065			capsular polysaccharide biosynthesis protein Cap8C		gene2183	-12.9	5.4e-06
SA2981_RS02710	GO:0004812	*	glutamate-tRNA ligase	aminoacyl-tRNA synthetase activity	gene542	10.7	9e-17
SA2981_RS06065			isoleucine-tRNA ligase		gene1232	16	1.9e-22
SA2981_RS08055			glycine-tRNA ligase		gene1613	8.3	1.1e-09
SA2981_RS01250	GO:0005215	*	PTS sugar transporter subunit IIA	small-molecule carrier or transporter	gene249	276.3	0.0029
SA2981_RS01605			hypothetical protein	transporter activity	gene320	-35.1	4.6e-24
SA2981_RS03780			iron ABC transporter permease		gene755	8.4	0.00044
SA2981_RS05550			spermidine/putrescine import ATP-binding protein PotA		gene1110	12.5	5.9e-11
SA2981_RS06615			glycerol transporter		gene1323	-12.5	1.7e-19
SA2981_RS11430			iron-dicitrate ABC transporter permease (fecD)		gene2286	9.2	2e-10
SA2981_RS00350	GO:0005524	*	potassium-transporting ATPase subunit B	small-molecule carrier or transporter	gene69	10.9	0.05
SA2981_RS00710			phosphonates import ATP-binding protein PhnC	transporter activity	gene141	-104.9	0.0042
SA2981_RS00860			sulfonate ABC transporter ATP-binding protein		gene171	12.3	1e-19
SA2981_RS02690			ATP-dependent Clp protease ATP-binding subunit ClpC		gene538	10.7	2.5e-13
SA2981_RS02710			glutamate--tRNA ligase		gene542	10.7	9e-17
SA2981_RS03785			iron ABC transporter ATP-binding protein		gene756	14.8	6.9e-09
SA2981_RS04910			chaperone protein ClpB		gene982	24.4	4.5e-21
SA2981_RS04995			peptide ABC transporter ATP-binding protein		gene999	14.3	1.5e-06
SA2981_RS05000			peptide ABC transporter substrate-binding protein		gene1000	590	1.5e-11
SA2981_RS05210			bacteriocin ABC transporter ATP-binding protein		gene1042	-12.8	1.4e-07
SA2981_RS05415			phosphoribosylamine-glycine ligase		gene1083	16.2	1.2e-21
SA2981_RS05550			spermidine/putrescine import ATP-binding protein PotA		gene1110	12.5	5.9e-11
SA2981_RS06065			isoleucine-tRNA ligase (ileS)		gene1213	16	1.9e-22
SA2981_RS07950			hypothetical protein		gene1592	349.1	0.00067
SA2981_RS08005			iron ABC transporter permease		gene1603	26.8	2e-28
SA2981_RS08010			zinc ABC transporter ATP-binding protein		gene1604	14	6.5e-19
SA2981_RS08020			DEAD/DEAH box family ATP-dependent RNA helicase		gene1606	13.3	5e-16
SA2981_RS08055			glycine-tRNA ligase		gene1613	8.3	1.1e-09
SA2981_RS08125			molecular chaperone DnaJ		gene1627	10.4	2.3e-15
SA2981_RS09830			multidrug ABC transporter ATP-binding protein		gene1969	20.6	1.2e-18
SA2981_RS12655			arginine ABC transporter ATP-binding protein		gene2531	8.9	2.5e-11
SA2981_RS12750			ATP-dependent dethiobiotin synthetase		gene2550	-99.4	0.018
SA2981_RS12770			multidrug ABC transporter permease		gene2554	-15.4	1.3e-05
SA2981_RS12925			methionine ABC transporter ATP-binding protein		gene2585	-19.9	5.8e-22
SA2981_RS13240			lantibiotic ABC transporter ATP-binding protein		gene2648	13.6	9e-18
SA2981_RS13305			peptide ABC transporter ATP-binding protein		gene2661	-1796.7	5.6e-19
		*
SA2981_RS02810	GO:0005622		elongation factor Tu	intracellular	gene562	8.2	3e-07
SA2981_RS06830			30S ribosomal protein S14		gene1366	18.1	4.5e-24
SA2981_RS08470			50S ribosomal protein L21		gene1697	8.7	6.1e-11
SA2981_RS11670			50S ribosomal protein L17		gene2334	12.5	8.3e-14
SA2981_RS11725			50S ribosomal protein L18		gene2345	8.7	4.4e-12
SA2981_RS11740			30S ribosomal protein S14 type Z (rpsN)		gene2348	18.2	1.5e-16
SA2981_RS02710	GO:0005737	*	glutamate-tRNA ligase	cytoplasm	gene542	10.7	9e-17
SA2981_RS03745			7-cyano-7-deazaguanine reductase		gene748	14.6	4.5e-22
SA2981_RS04910			chaperone protein ClpB		gene982	24.4	4.5e-21
SA2981_RS06065			isoleucine-tRNA ligase (ileS)		gene1213	16	1.9e-22
SA2981_RS08055			glycine-tRNA ligase		gene1613	8.3	1.1e-09
SA2981_RS10760			3-isopropylmalate dehydrogenase		gene2153	22.3	5.8e-22
SA2981_RS12230			imidazolonepropionase		gene2446	-28	2.4e-30
SA2981_RS12860			2-dehydropantoate 2-reductase		gene2572	11	2.3e-15
SA2981_RS14150			ATP phosphoribosyltransferase (hisG)		gene2830	29.4	0.00016
SA2981_RS14155			ATP phosphoribosyltransferase regulatory subunit (hisZ)		gene2831	-246.9	0.00081
SA2981_RS14295			ribosomal RNA small subunit methyltransferase G		gene2859	9.8	2.8e-14
SA2981_RS06830	GO:0005840	*	30S ribosomal protein S14	ribosomal RNA	gene1366	18.1	4.5e-24
SA2981_RS08470			50S ribosomal protein L21		gene1697	8.7	6.1e-11
SA2981_RS11670			50S ribosomal protein L17		gene2334	12.5	8.3e-14
SA2981_RS11725			50S ribosomal protein L18		gene2345	8.7	4.4e-12
SA2981_RS11735			30S ribosomal protein S8		gene2347	10.9	5.9e-13
SA2981_RS11740			30S ribosomal protein S14 type Z (rspN)		gene2348	18.2	1.5e-16
SA2981_RS00225	GO:0006355	*	hypothetical protein	regulation of cellular transcription, DNA-dependent	gene44	8.3	6.2e-11
SA2981_RS00330			DNA-binding response regulator		gene65	-355.5	3.5e-06
SA2981_RS00415			hypothetical protein		gene82	17.2	4.9e-12
SA2981_RS01345			GntR family transcriptional regulator		gene268	-46.5	1.4e-36
SA2981_RS02290			LysR family transcriptional regulator		gene457	-92.7	7.4e-13
SA2981_RS02675			transcriptional regulator CtsR		gene535	10.4	1e-12
SA2981_RS04100			cold-shock protein		gene820	-16	8.1e-07
SA2981_RS06945			protein GlcT		gene1389	-59.7	1.8e-24
SA2981_RS08000			transcriptional repressor		gene1602	131.9	1.1e-39
SA2981_RS09155			RNA polymerase sigma factor SigS		gene1834	-2127.5	1.2e-15
SA2981_RS11255			transcriptional regulator		gene2251	17.2	5.8e-22
SA2981_RS12240			LysR family transcriptional regulator		gene2448	-11303.5	1.3e-35
SA2981_RS06830	GO:0006412	*	30S ribosomal protein S14	protein biosynthesis	gene1366	18.1	4.5e-24
SA2981_RS08470			50S ribosomal protein L21	translation	gene1697	8.7	6.1e-11
SA2981_RS11670			50S ribosomal protein L17		gene2334	12.5	8.3e-14
SA2981_RS11725			50S ribosomal protein L18		gene2345	8.7	4.4e-12
SA2981_RS11735			30S ribosomal protein S8		gene2347	10.9	5.9e-13
SA2981_RS11740			30S ribosomal protein S14 type Z (rspN)		gene2348	18.2	1.5e-16
SA2981_RS02710	GO:0006418	*	glutamate-tRNA ligase	tRNA charging	gene542	10.7	9e-17
SA2981_RS06065			isoleucine-tRNA ligase (ileS)		gene1213	16	1.9e-22
SA2981_RS08055			glycine-tRNA ligase		gene1613	8.3	1.1e-09
SA2981_RS02295	GO:0006537	*	glutamate synthase	glutamate synthesis	gene458	9.7	2e-12
SA2981_RS02300			glutamate synthase subunit beta		gene459	47.4	4.3e-38
SA2981_RS01080	GO:0006810	*	arabinogalactan ABC transporter permease	transport accessory protein activity	gene215	-12.4	5.9e-09
SA2981_RS01250			PTS sugar transporter subunit IIA	transport	gene249	276.3	0.0029
SA2981_RS01605			hypothetical protein	small molecule transport	gene320	-35.1	4.6e-24
SA2981_RS05005			peptide ABC transporter permease		gene1001	247.5	9e-14
SA2981_RS05550			spermidine/putrescine import ATP-binding protein PotA		gene1110	12.5	5.9e-11
SA2981_RS06615			glycerol transporter		gene1323	-12.5	1.7e-19
SA2981_RS07950			hypothetical protein		gene1592	349.1	0.00067
SA2981_RS08005			iron ABC transporter permease		gene1603	26.8	2e-28
SA2981_RS09830			multidrug ABC transporter ATP-binding protein		gene1969	20.6	1.2e-18
SA2981_RS12770			multidrug ABC transporter permease		gene2554	-15.4	1.3e-05
SA2981_RS12870			amino acid ABC transporter permease		gene2574	9.3	3e-17
SA2981_RS00345	GO:0006813	*	potassium-transporting ATPase subunit A	potassium transport	gene68	43.6	0.013
SA2981_RS00350			potassium-transporting ATPase subunit B		gene69	10.9	0.05
SA2981_RS00835	GO:0008152	*	aldehyde dehydrogenase	metabolic process	gene166	-15.7	7.4e-21
SA2981_RS00885			formate dehydrogenase	metabolism	gene177	25	2.5e-17
SA2981_RS01170			3-hydroxyacyl-CoA dehydrogenase		gene233	-15.3	9.2e-05
SA2981_RS01175			glutaryl-CoA dehydrogenase		gene234	-23.2	1.6e-06
SA2981_RS01185			acyl CoA:acetate/3-ketoacid CoA transferase		gene236	-23.2	2.4e-18
SA2981_RS02295			glutamate synthase		gene458	9.7	2e-12
SA2981_RS07000			glutamine amidotransferase		gene1400	1600.4	2.9e-08
SA2981_RS07015			phosphoribosylanthranilate isomerase		gene1403	-179.5	0.0016
SA2981_RS08935			acetate-CoA ligase		gene1790	-48.4	1.1e-33
SA2981_RS10735			dihydroxy-acid dehydratase		gene2148	11.4	1e-10
SA2981_RS10745			acetolactate synthase		gene2150	10.9	2.4e-08
SA2981_RS10765			3-isopropylmalate dehydratase large subunit		gene2154	8.8	1e-08
SA2981_RS10770			3-isopropylmalate dehydratase small subunit (leuD)		gene2155	29.8	2.1e-19
SA2981_RS12225			N-acetyl-L 2CL-diaminopimelate deacetylase		gene2445	11	3.4e-11
SA2981_RS14140			histidinol-phosphate aminotransferase		gene2828	196.1	5.9e-07
SA2981_RS00345	GO:0008556	*	potassium-transporting ATPase subunit A	potassium-uptake-ATPase activity	gene68	43.6	0.013
SA2981_RS00350			potassium-transporting ATPase subunit B		gene69	10.9	0.05
SA2981_RS10735	GO:0009082	*	dihydroxy-acid dehydratase	branched chain family amino acid biosynthesis	gene2148	11.4	1e-10
SA2981_RS10750			ketol-acid reductoisomerase		gene2151	9.1	2.7e-10
SA2981_RS10755	GO:0009098	***	2-isopropylmalate synthase	leucine biosynthesis	gene2152	50.4	7.5e-38
SA2981_RS10760			3-isopropylmalate dehydrogenase		gene2153	22.3	5.8e-22
SA2981_RS10765			3-isopropylmalate dehydratase large subunit		gene2154	8.8	1e-08
SA2981_RS10770			3-isopropylmalate dehydratase small subunit (leuD)		gene2155	29.8	2.1e-19
SA2981_RS08745	GO:0009317	*	acetyl-CoA carboxylase carboxyltransferase subunit alpha	acetyl coA- carboxylase complex	gene1752	32	1.4e-33
SA2981_RS08750			acetyl-CoA carboxylase carboxyltransferase subunit beta		gene1753	10.2	4.8e-13
SA2981_RS02035	GO:0009405	*	hypothetical protein	pathogenesis	gene406	-12.6	2e-07
SA2981_RS05920			hypothetical protein	virulence	gene1184	-15.3	0.0023
SA2981_RS05965			hypothetical protein		gene1193	-12.4	6e-08
SA2981_RS05970			hypothetical protein		gene1194	-22.7	9.7e-08
SA2981_RS10270			staphylokinase		gene2057	18.5	7e-25
SA2981_RS10635			accessory gene regulator protein B		gene2128	-40.8	1.9e-18
SA2981_RS12710			gamma-hemolysin component A		gene2542	-16.8	4.6e-05
SA2981_RS04910	GO:0009408	*	chaperone protein ClpB	response to heat shock	gene982	24.4	4.5e-21
SA2981_RS08125			molecular chaperone DnaJ		gene1627	10.4	2.3e-15
SA2981_RS04995	GO:0015833	*	peptide ABC transporter ATP-binding protein	peptide transport	gene999	14.3	1.5e-06
SA2981_RS05000			peptide ABC transporter substrate-binding protein		gene1000	590	1.5e-11
SA2981_RS00710	GO:0016020	*	phosphonates import ATP-binding protein PhnC	membrane	gene141	-104.9	0.0042
SA2981_RS00745			capsular polysaccharide type 5 biosynthesis protein Cap5A		gene148	-61.9	4.6e-30
SA2981_RS00965			permease		gene192	-14.8	2.8e-14
SA2981_RS01080			arabinogalactan ABC transporter permease		gene215	-12.4	5.9e-09
SA2981_RS01575			peptide ABC transporter permease		gene314	-18.9	9.5e-25
SA2981_RS01605			hypothetical protein		gene320	-35.1	4.6e-24
SA2981_RS03780			iron ABC transporter permease		gene755	8.4	0.00044
SA2981_RS05005			peptide ABC transporter permease		gene1001	247.5	9e-14
SA2981_RS05335			quinol oxidase subunit 3		gene1067	9.6	5.5e-10
SA2981_RS06345			cell wall hydrolase		gene1269	22.8	5.2e-08
SA2981_RS06615			glycerol transporter		gene1323	-12.5	1.7e-19
SA2981_RS08005			iron ABC transporter permease		gene1603	26.8	2e-28
SA2981_RS10610			CAAX amino protease		gene2123	-24.7	2.3e-27
SA2981_RS11430			iron-dicitrate ABC transporter permease (fecD)		gene2286	9.2	2e-10
SA2981_RS12870			amino acid ABC transporter permease		gene2574	9.3	3e-17
SA2981_RS13145			hypothetical protein		gene2629	20.4	1.8e-13
SA2981_RS14105			lipase		gene2821	-13.8	1e-19
SA2981_RS00400	GO:0016491	*	tRNA-dihydrouridine synthase	redox activiy	gene79	23.1	1e-20
SA2981_RS00835			aldehyde dehydrogenase	oxidoreductase	gene166	-15.7	7.4e-21
SA2981_RS01170			3-hydroxyacyl-CoA dehydrogenase		gene233	-15.3	9.2e-05
SA2981_RS01275			galactitol-1-phosphate 5-dehydrogenase		gene254	8.5	1e-07
SA2981_RS02295			glutamate synthase		gene458	9.7	2e-12
SA2981_RS02300			glutamate synthase subunit beta		gene459	47.4	4.3e-38
SA2981_RS03035			dihydrolipoamide dehydrogenase		gene607	183.1	2.5e-41
SA2981_RS03605			glyoxal reductase		gene720	-19	4.4e-19
SA2981_RS04765			pyridine nucleotide-disulfide oxidoreductase		gene953	13.9	5.2e-13
SA2981_RS06835			guanosine monophosphate reductase		gene1367	15.5	1.2e-15
SA2981_RS09130			pyridine nucleotide-disulfide oxidoreductase		gene1829	-30.7	5.8e-30
SA2981_RS10620			nitroreductase		gene2125	9.5	1.3e-13
SA2981_RS10750			ketol-acid reductoisomerase		gene2151	9.1	2.7e-10
SA2981_RS12585			nitrite reductase NAD(P)H small subunit		gene2517	10.1	2.4e-10
SA2981_RS12860			2-dehydropantoate 2-reductase		gene2572	11	2.3e-15
SA2981_RS13510			diapolycopene oxygenase		gene2702	-14.8	8.4e-22
SA2981_RS13590			short-chain dehydrogenase		gene2718	9.6	2.7e-09
SA2981_RS13615			Baeyer-Villiger flavin-containing monooxygenase		gene2723	878.6	3.3e-07
SA2981_RS13805			ribonucleoside-triphosphate reductase		gene2761	-29	1.2e-19
SA2981_RS00710	GO:0016887	*	phosphonates import ATP-binding protein PhnC	ATP hydrolase activity	gene141	-104.9	0.0042
SA2981_RS00860			sulfonate ABC transporter ATP-binding protein	ATPase activity	gene171	12.3	1e-19
SA2981_RS03785			iron ABC transporter ATP-binding protein		gene756	14.8	6.9e-09
SA2981_RS04995			peptide ABC transporter ATP-binding protein		gene999	14.3	1.5e-06
SA2981_RS05000			peptide ABC transporter substrate-binding protein		gene1000
SA2981_RS05210			bacteriocin ABC transporter ATP-binding protein		gene1042	-12.8	1.4e-07
SA2981_RS05550			spermidine/putrescine import ATP-binding protein PotA		gene1110	12.5	5.9e-11
SA2981_RS08010			zinc ABC transporter ATP-binding protein		gene1604	14	6.5e-19
SA2981_RS09830			multidrug ABC transporter ATP-binding protein		gene1969	20.6	1.2e-18
SA2981_RS12655			arginine ABC transporter ATP-binding protein		gene2531	8.9	2.5e-11
SA2981_RS12770			multidrug ABC transporter permease		gene2554	-15.4	1.3e-05
SA2981_RS12925			methionine ABC transporter ATP-binding protein		gene2585	-19.9	5.8e-22
SA2981_RS13240			lantibiotic ABC transporter ATP-binding protein		gene2648	13.6	9e-18
SA2981_RS13305			peptide ABC transporter ATP-binding protein		gene2661	-1796.7	5.6e-19
SA2981_RS02690	GO:0019538	*	ATP-dependent Clp protease ATP-binding subunit ClpC	protein metabolism and modification	gene538	10.7	2.5e-13
SA2981_RS04910			chaperone protein ClpB		gene982	24.4	4.5e-21
SA2981_RS00755	GO:0030145	*	capsular polysaccharide biosynthesis protein Cap8C	manganese binding	gene150	-52.9	2.1e-32
SA2981_RS14065					gene2813
SA2981_RS07935	GO:0030420	*	hypothetical protein	establishment of competence for transformation	gene1589	-205.6	0.0018
SA2981_RS09160			competence protein ComK		gene1835	-1764.2	2e-09
SA2981_RS08005	GO:0042626	*	iron ABC transporter permease	ABC-type efflux porter activity	gene1603
SA2981_RS09830			multidrug ABC transporter ATP-binding protein	ABC-type efflux permease activity	gene1969
SA2981_RS12770			multidrug ATP transporter permease		gene2554
SA2981_RS02455	GO:0042710	**	hypothetical protein	biofilm formation	gene491	-95.4	1.9e-23
SA2981_RS14085			poly-beta-2C6 N-acetyl-D-glucosamine synthase		gene2817	26.5	5.6e-07
SA2981_RS05330	GO:0042773	*	quinol oxidase subunit 4	ATP synthesis coupled electron transport	gene1066	9.7	4.6e-08
SA2981_RS05335			quinol oxidase subunit 3		gene1067	9.6	5.5e-10
SA2981_RS00225	GO:0046872	*	hypothetical protein	metal binding	gene44
SA2981_RS00350			potassium transporting ATPase-subunit B	heavy metal binding	gene69
SA2981_RS00415			hypothetical protein		gene82
SA2981_RS03230			manganese ABC transporter substrate-binding protein		gene645	-16.4	1.6e-16
SA2981_RS00400	GO:0050660	*	tRNA-dihydrouridine synthase	flavine-adenine dinucleotide binding	gene79
SA2981_RS01175			glutaryl-CoA dehydrogenase		gene234
SA2981_RS03035			dihydrolipoamide dehydrogenase		gene607
SA2981_RS08125	GO:0051082	*	molecular chaperone DnaJ	chaperone activity	gene1627
SA2981_RS12565			nitrate reductase subunit delta	binding unfolded ER proteins	gene2513	10.9	9.2e-09
SA2981_RS00400	GO:0055114	*	tRNA-dihydrouridine synthase	oxidoreductase process	gene79	23.1	1e-20
SA2981_RS00835			aldehyde dehydrogenase	metabolic process	gene166	-15.7	7.4e-21
SA2981_RS00885			formate dehydrogenase	metabolism	gene177	25	2.5e-17
SA2981_RS01060			FMN-dependent NADH-azoreductase			8.5	2.7e-15
SA2981_RS01170			3-hydroxyacyl-CoA dehydrogenase		gene233	-15.3	9.2e-05
SA2981_RS01175			glutaryl-CoA dehydrogenase		gene234	-23.2	1.6e-06
SA2981_RS01275			galactitol-1-phosphate 5-dehydrogenase		gene254	8.5	1e-07
SA2981_RS02295			glutamate synthase		gene458	9.7	2e-12
SA2981_RS02300			glutamate synthase subunit beta		gene459	47.4	4.3e-38
SA2981_RS03035			dihydrolipoamide dehydrogenase		gene607	183.1	2.5e-41
SA2981_RS03605			glyoxal reductase		gene720	-19	4.4e-19
SA2981_RS03745			7-cyano-7-deazaguanine reductase		gene748	14.6	4.5e-22
SA2981_RS04765			pyridine nucleotide-disulfide oxidoreductase		gene953	13.9	5.2e-13
SA2981_RS05740			monooxygenase IsdI			-1312.9	1.1e-14
SA2981_RS06835			guanosine monophosphate reductase		gene1367	15.5	1.2e-15
SA2981_RS08680			glyceraldehyde-3-phosphate dehydrogenase			-23.3	9.7e-21
SA2981_RS09130			pyridine nucleotide-disulfide oxidoreductase		gene1829	-30.7
SA2981_RS10750			ketol-acid reductoisomerase		gene2151	9.1	2.7e-10
SA2981_RS10760			3-isopropylmalate dehydrogenase		gene2153	22.3	5.8e-22
SA2981_RS12585			nitrite reductase NAD(P)H small subunit		gene2517	10.1	2.4e-10
SA2981_RS12860			2-dehydropantoate 2-reductase		gene2572	11	2.3e-15
SA2981_RS13510			diapolycopene oxygenase		gene2702	-14.8	8.4e-22
SA2981_RS13615			Baeyer-Villiger flavin-containing monooxygenase		gene2723	878.6	3.3e-07
SA2981_RS13805			ribonucleoside-triphosphate reductase		gene2761	-29	1.2e-19
SA2981_RS13835			glutathione peroxidase		gene2767	16.9	5.3e-20
SA2981_RS14055			methionine sulfoxide reductase A		gene2811	-864.7	1.7e-10
Rate= The rating values (1 to 5) reflect binned values based on: (TopHits/ClassSize) * -log2(adj-pvalue)
