# Supplementary material for: A Novel Antimicrobial Coating Represses Biofilm and Virulence-Related Genes in Methicillin-Resistant Staphylococcus aureus
Source: Front Microbiol. 2018 Feb 15;9:221. doi: 10.3389/fmicb.2018.00221 (PMC5818464; doi:10.3389/fmicb.2018.00221)
Supplement: Supplementary file 7 [file Table_6.XLSX]

## Sheet: 80 min
		Supplementary Table 6. Gene Ontology assignments on exposing S. aureus 04-02981 to Ag for 80 minutes
Locus Tag	GO	Rate	Gene product	Function	gene number	Fold change	p- value
SA2981_RS00680	GO:0006139	*	purine-nucleoside phosphorylase	nucleobase, nucleoside, nucleotide and nucleic acid metabolism	gene135	-3.4	0.046
SA2981_RS11700			adenylate kinase		gene2340	-2.3	0.037
SA2981_RS09440	GO:0009405	*	enterotoxin	pathogenesis	gene1891	-533.5	0.0023
SA2981_RS10270			staphylokinase	virulence	gene2057	-2.3	0.023
SA2981_RS12700			hypothetical protein		gene2540	-2.9	0.0044
Rate= The rating values (1 to 5) reflect binned values based on: (TopHits/ClassSize) * -log2(adj-pvalue)

## Sheet: 120 min
	Gene Ontology assignments on exposing S. aureus 04-02981 to Ag for 120 minutes
Locus Tag	GO	Rate	Gene product	Function	gene number	Fold change	p- value
SA2981_RS04440	GO:0006355	*	transcriptional activator RinB	regulation of transcription, DNA-dependent	gene888	-4.7	0.0011
SA2981_RS10410			transcriptional activator RinB		gene2083	-25.2	0.0066
SA2981_RS11885			MarR family transcriptional regulator		gene2377	-475.3	4.4e-05
SA2981_RS00700	GO:0016020	*	phosphonate ABC transporter 2C permease protein PhnE	membrane	gene139	-15.7	0.027
SA2981_RS03750			membrane protein		gene749	-2.8	0.013
SA2981_RS12280			membrane protein		gene2456	-18.4	1.1e-05
SA2981_RS05900	GO:0051715	*	alpha-hemolysin	cytolysis of cells of another organism	gene1180	-2.9	0.003
SA2981_RS12715			gamma-hemolysin component C		gene2543	-5.3	0.025
Rate= The rating values (1 to 5) reflect binned values based on: (TopHits/ClassSize) * -log2(adj-pvalue)
