# Supplementary material for: A Novel Antimicrobial Coating Represses Biofilm and Virulence-Related Genes in Methicillin-Resistant Staphylococcus aureus
Source: Front Microbiol. 2018 Feb 15;9:221. doi: 10.3389/fmicb.2018.00221 (PMC5818464; doi:10.3389/fmicb.2018.00221)
Supplement: Supplementary file 8 [file Table_7.XLSX]

## Sheet: 6min
		Supplementary Table 7. Expression of operons in S. aureus 04-02981 on exposure to AGXX® for 6 minutes
Locus Tag	Operon	Rate	Gene product	Note	Fold change	p- value	Gene number
SA2981_RS02170	operon_0217	*	membrane protein		-2.3	0.042	gene433
SA2981_RS03100	operon_0304	*	(AdhP) zinc-dependent alcohol dehydrogenase	similar to zinc-dependent eukaryotic ADH enzymes and distinct from fermentative ADHs	-2.8	0.012	gene619
SA2981_RS03115			(ArgS) arginine-tRNA ligase	catalyzes a two-step reaction 2C first charging an arginine molecule by linking its carboxyl group to the alpha-phosphate of ATP 2C followed by transfer of the aminoacyl-adenylate to its tRNA 3B class-I aminoacyl-tRNA synthetase			gene622
SA2981_RS03180	operon_0312	**	recombinase		8.9	7e-12	gene635
SA2981_RS03185			cation:proton antiporter	subunit A of antiporter complex involved in resistance to high concentrations of Na+ 2C K+ 2C Li+ and/or alkali	6.1	7.5e-10	gene636
SA2981_RS03190			cation:proton antiporter	subunit B of antiporter complex involved in resistance to high concentrations of Na+ 2C K+ 2C Li+ and/or alkali 3B in the case of S. meliloti it was proved to be involved specifically with K+ transport	5.2	4.7e-05	gene637
SA2981_RS03195			cation:proton antiporter		3	0.028	gene638
SA2981_RS03200			cation:proton antiporter	subunit D of antiporter complex involved in resistance to high concentrations of Na+ 2C K+ 2C Li+ and/or alkali 3B contains an oxidoreductase domain 3B catalyzes the transfer of electrons from NADH to ubiquinone 3B in S. meliloti it is known to be involved specifically with K+ transport			gene639
SA2981_RS03205			cation:proton antiporter	subunit E of antiporter complex involved in resistance to high concentrations of Na+ 2C K+ 2C Li+ and/or alkali			gene640
SA2981_RS03210			cation:proton antiporter	subunit F of antiporter complex involved in resistance to high concentrations of Na+ 2C K+ 2C Li+ and/or alkali			gene641
SA2981_RS03215			cation:proton antiporter	subunit G of antiporter complex involved in resistance to high concentrations of Na+ 2C K+ 2C Li+ and/or alkali			gene642
SA2981_RS05930	operon_0573	***	ornithine carbamoyltransferase	catalyzes the formation of ornithine and carbamylphosphate from citrulline in the arginine catabolic pathway	-3.9	8.8e-05	gene1186
SA2981_RS05935			carbamate kinase 1		-3.9	8.2e-05	gene1187
SA2981_RS07825	operon_0753	***	DNA repair protein RecN		-3.6	4.8e-05	gene1567
SA2981_RS07830			arginine repressor		-4	2.8e-05	gene1568
SA2981_RS10275	operon_0976	***	autolysin		7	0.011	gene2058
SA2981_RS10280			holin		241.5	0.00048	gene2059
SA2981_RS10540	operon_0989	**	transcriptional regulator				gene2109
SA2981_RS10545			ATP-dependent helicase		-2.7	0.0035	gene2110
SA2981_RS12545	operon_1195	*	DNA-binding response regulator				gene2509
SA2981_RS12550			sensor histidine kinase				gene2510
SA2981_RS12560			nitrate reductase subunit gamma				gene2512
SA2981_RS12565			nitrate reductase subunit delta		-5.8	0.0015	gene2513
SA2981_RS12570			nitrate reductase subunit beta (NarH)				gene2514
SA2981_RS12575			nitrate reductase subunit alpha (NarZ)		-2.9	0.028	gene2515
Rate= The rating values (1 to 5) reflect binned values based on: (TopHits/ClassSize) * -log2(adj-pvalue)

## Sheet: 12min
		Expression of operons in S. aureus 04-02981 on exposure to AGXX® for 12 minutes
Locus Tag	Operon	Rate	Gene product	Note	Fold change	p- value	gene number
SA2981_RS00230	operon_0030	**	membrane protein		26.7	3.4e-17	gene45
SA2981_RS00310	operon_0038	**	transposase		-15.9	0.0064	gene61
SA2981_RS00315			DNA- binding protein		-54.7	0.014	gene62
SA2981_RS00320			transposase				gene63
SA2981_RS00410	operon_0048	***	membrane protein		15.9	6.2e-13	gene81
SA2981_RS00420	operon_0049	**	dihydroneopterin aldolase				gene83
SA2981_RS00425			Zn-dependent hydrolase				gene84
SA2981_RS00430			pyridine nucleotide-disulfide oxidoreductase				gene85
SA2981_RS01070	operon_0110	*	sugar ABC transporter ATP-binding protein				gene213
SA2981_RS01075			maltose ABC transporter substrate-binding protein				gene214
SA2981_RS01080			arabinogalactan ABC transporter permease				gene215
SA2981_RS01085			maltose ABC transporter permease		-2.7	0.02	gene216
SA2981_RS01090			oxidoreductase				gene217
SA2981_RS01095			NADH-dependent dehydrogenase				gene218
SA2981_RS01100			xylose isomerase		-2.7	0.0011	gene219
SA2981_RS01130	operon_0114	**	formate acetyltransferase		-3.7	0.00044	gene225
SA2981_RS01135			pyruvate formate-lyase-activating enzyme		-4.2	0.00022	gene226
SA2981_RS01175	operon_0119	***	glutaryl-CoA dehydrogenase		141.5	1.4e-05	gene234
SA2981_RS01180			long-chain-fatty-acid-CoA ligase		5.1	0.033	gene235
SA2981_RS01185			acyl CoA:acetate/3-ketoacid CoA transferase		17.8	1.1e-15	gene236
SA2981_RS01325	operon_0133	**	sensor protein LytS				gene264
SA2981_RS01330			DNA-binding response regulator		-3	0.0025	gene265
SA2981_RS01335			antiholin-like protein LrgA		-2.6	0.0025	gene266
SA2981_RS01340			antiholin-like protein LrgB	in conjunction with LrgA this protein inhibits the expression or activity of extracellular murein hydrolases	-7	2.7e-09	gene267
SA2981_RS01725	operon_0168	**	glyoxalase		5.6	1.7e-09	gene344
SA2981_RS01730			luciferase		4.6	6.4e-08	gene345
SA2981_RS01735			FMN reductase		2.3	0.0065	gene346
SA2981_RS02675	operon_0261	**	transcriptional regulator CtsR		6.6	3.7e-08	gene535
SA2981_RS02680			excinuclease ABC subunit B		6.3	1.3e-08	gene536
SA2981_RS02685			protein arginine kinase		4.3	3.7e-06	gene537
SA2981_RS02690			ATP-dependent Clp protease ATP-binding subunit ClpC		4.9	3.2e-06	gene538
SA2981_RS02860	operon_0281	***	tRNA-specific adenosine deaminase		-2.6	0.015	gene572
SA2981_RS02865			haloacid dehalogenase		-2.5	0.018	gene573
SA2981_RS02870			FMN-dependent NADPH-azoreductase		-2.5	0.0032	gene574
SA2981_RS03035	operon_0298	**	dihydrolipoamide dehydrogenase		55.1	3e-28	gene607
SA2981_RS03040			transcriptional regulator		141.3	5e-49	gene608
SA2981_RS03100	operon_0304	*	zinc-dependent alcohol dehydrogenase (adhP)	similar to zinc-dependent eukaryotic ADH enzymes and distinct from fermentative ADHs	-3.9	4.3e-05	gene619
SA2981_RS03105			hypothetical protein	frameshifted	-12.5	2.1e-12	gene620
SA2981_RS03110			hypothetical protein				gene621
SA2981_RS03115			arginine-tRNA ligase (ArgS)	catalyzes a two-step reaction 2C first charging an arginine molecule by linking its carboxyl group to the alpha-phosphate of ATP 2C followed by transfer of the aminoacyl-adenylate to its tRNA 3B class-I aminoacyl-tRNA synthetase			gene622
SA2981_RS03180	operon_0312	**	recombinase		8.3	3.5e-12	gene635
SA2981_RS03185			cation:proton antiporter		6.9	5.8e-12	gene636
SA2981_RS03190			cation:proton antiporter		5.5	2.7e-06	gene637
SA2981_RS03195			cation:proton antiporter		6.8	1e-06	gene638
SA2981_RS03200			cation:proton antiporter		3.5	0.00069	gene639
SA2981_RS03205			cation:proton antiporter		3	0.0079	gene640
SA2981_RS03210			cation:proton antiporter		2.8	0.01	gene641
SA2981_RS03215			cation:proton antiporter		4.9	9.9e-07	gene642
SA2981_RS04610	operon_0435	**	XRE family transcriptional regulator				gene922
SA2981_RS05365	operon_0514	*	phosphoribosylaminoimidazole carboxylase				gene1073
SA2981_RS05370			N5-carboxyaminoimidazole ribonucleotide synthase		-2.7	0.0032	gene1074
SA2981_RS05375			phosphoribosylaminoimidazolesuccinocarboxamide synthase		-4.5	5.8e-05	gene1075
SA2981_RS05380			phosphoribosylformylglycinamidine synthase				gene1076
SA2981_RS05385			phosphoribosylformylglycinamidine synthase subunit PurQ				gene1077
SA2981_RS05390			phosphoribosylformylglycinamidine synthase subunit PurL				gene1078
SA2981_RS05395			amidophosphoribosyltransferase		-2.3	0.0074	gene1079
SA2981_RS05400			phosphoribosylformylglycinamidine cyclo-ligase		-2.2	0.019	gene1080
SA2981_RS05405			phosphoribosylglycinamide formyltransferase		-2.3	0.028	gene1081
SA2981_RS05410			bifunctional phosphoribosylaminoimidazolecarboxamide formyltransferase/inosine monophosphate cyclohydrolase (PurH)				gene1082
SA2981_RS05415			phosphoribosylamine-glycine ligase		-2.2	0.012	gene1083
SA2981_RS05715	operon_0551	*	iron-regulated surface determinant protein C				gene1143
SA2981_RS05720			hypothetical protein				gene1144
SA2981_RS05725			heme uptake system protein IsdE		6.1	0.04	gene1145
SA2981_RS05730			hemin ABC transporter permease				gene1146
SA2981_RS05735			SrtB family sortase				gene1147
SA2981_RS05740			monooxygenase IsdI	iron regulated 3B catalyzes the release of heme from hemoglobin allowing bacterial pathogens to use the host heme as an iron source	-2.8	0.048	gene1148
SA2981_RS05745			hypothetical protein				gene1149
SA2981_RS05930	operon_0573	**	ornithine carbamoyltransferase	catalyzes the formation of ornithine and carbamylphosphate from citrulline in the arginine catabolic pathway	-4.9	3e-07	gene1186
SA2981_RS05935			carbamate kinase 1		-3.6	6.7e-05	gene1187
SA2981_RS05985	operon_0581	*	bacillithiol biosynthesis cysteine-adding enzyme BshC				gene1197
SA2981_RS05990			division/cell wall cluster transcriptional repressor MraZ		-3.3	0.011	gene1198
SA2981_RS05995			ribosomal RNA small subunit methyltransferase H	catalyzes the methylation of the N4 position of C1402 on the 16S rRNA			gene1199
SA2981_RS06000			cell division protein FtsL		-2.6	0.011	gene1200
SA2981_RS06005			penicillin-binding protein				gene1201
SA2981_RS06710	operon_0640	*	phage head morphogenesis protein		83.1	0.047	gene1342
SA2981_RS06815	operon_0650	**	gamma-aminobutyrate permease				gene1363
SA2981_RS07805	operon_0752	*	2-oxoglutarate dehydrogenase E2		-3.3	4.2e-05	gene1563
SA2981_RS07810			2-oxoisovalerate dehydrogenase subunit beta		-2	0.026	gene1564
SA2981_RS07815			2-oxoisovalerate dehydrogenase subunit alpha				gene1565
SA2981_RS07820			dihydrolipoyl dehydrogenase	E3 component of the branched-chain alpha-keto acid dehydrogenase complex 3B catalyzes the oxidation of dihydrolipoamide to lipoamide	-2.4	0.0063	gene1566
SA2981_RS07825	operon_0753	**	DNA repair protein RecN		-3.7	5e-06	gene1567
SA2981_RS07830			arginine repressor		-4.7	1.3e-07	gene1568
SA2981_RS07885	operon_0756	**	membrane protein		-2.3	0.0069	gene1579
SA2981_RS10100	operon_0951	**	nitric oxide synthase oxygenase		-2.9	0.00037	gene2023
SA2981_RS10105			prephenate dehydratase		-3	0.00019	gene2024
SA2981_RS10340	operon_0981	*	phage tail protein				gene2069
SA2981_RS10355			phage head-tail adapter protein				gene2072
SA2981_RS10360			phage head-tail adapter protein				gene2073
SA2981_RS10370			phage capsid protein				gene2075
SA2981_RS10375			peptidase				gene2076
SA2981_RS10380			phage portal protein				gene2077
SA2981_RS10385			terminase				gene2078
SA2981_RS10395			HNH endonuclease				gene2080
SA2981_RS10540	operon_0989	**	transcriptional regulator				gene2109
SA2981_RS10545			ATP-dependent helicase		-2.9	0.00049	gene2110
SA2981_RS10560	operon_0990	**	glycosyl transferase family A		-4.4	3.8e-07	gene2113
SA2981_RS10570			integrase				gene2115
SA2981_RS10575			sphingomyelin phosphodiesterase				gene2116
SA2981_RS12965	operon_1238	**	antibiotic MFS transporter				gene2593
SA2981_RS12970			peptide ABC transporter ATP-binding protein				gene2594
SA2981_RS12975			peptide ABC transporter ATP-binding protein				gene2595
SA2981_RS12980			peptide ABC transporter permease				gene2596
SA2981_RS12985			nickel ABC transporter permease		5.9	4.3e-06	gene2597
SA2981_RS12990			nickel ABC transporter 2C nickel/metallophore periplasmic binding protein		7.5	2.6e-07	gene2598
SA2981_RS12995			hypothetical protein		8.2	0.017	gene2599
SA2981_RS13000			hypothetical protein		15.7	8.1e-09	gene2600
SA2981_RS13005			diaminopimelate epimerase		12.9	8.1e-09	gene2601
SA2981_RS13435	operon_1293	**	ferrous iron transporter B		7.5	0.033	gene2687
SA2981_RS13440			ferrous iron transporter A		29.2	8.1e-10	gene2688
SA2981_RS13555	operon_1308	**	TetR family transcriptional regulator		8.6	8.8e-09	gene2711
SA2981_RS13570	operon_1311	**	glyoxalase		4.2	6.3e-07	gene2714
SA2981_RS13620	operon_1314	**	type II secretion protein		-6	6.3e-06	gene2724
SA2981_RS13630			type VII secretion protein				gene2726
SA2981_RS14160	operon_1373	**	polysaccharide deacetylase				gene2832
SA2981_RS14165			GNAT family acetyltransferase		5.6	0.00032	gene2833
SA2981_RS14170			cobalt ABC transporter permease		2.9	0.043	gene2834
SA2981_RS14175			heme ABC transporter ATP-binding protein		5.3	0.00038	gene2835
SA2981_RS14180			membrane protein		5.1	5.5e-07	gene2836
SA2981_RS14185			DNA-directed RNA polymerase subunit delta		7.7	5.4e-05	gene2837
Rate= The rating values (1 to 5) reflect binned values based on: (TopHits/ClassSize) * -log2(adj-pvalue)

## Sheet: 24min
		Expression of operons in S. aureus 04-02981 on exposure to AGXX® for 24 minutes
Locus Tag	Operon	Rate	Gene product	Note	Fold change	p- value	Gene number
SA2981_RS00090	operon_0013	**	tRNA-Glu		42.5	2.9e-06	gene17
SA2981_RS00095			tRNA-Asp		26.1	8.2e-06	gene18
SA2981_RS00230	operon_0030	**	membrane protein				gene45
SA2981_RS00310	operon_0038	**	transposase		-754.5	1.1e-07	gene61
SA2981_RS00315			DNA-binding protein				gene62
SA2981_RS00320			transposase		-131.5	0.0048	gene63
SA2981_RS00410	operon_0048	**	membrane protein		15.9	8.6e-14	gene81
SA2981_RS00420	operon_0049	**	dihydroneopterin aldolase		84.3	1.7e-38	gene83
SA2981_RS00425			Zn-dependent hydrolase		44.3	1.2e-34	gene84
SA2981_RS00430			pyridine nucleotide-disulfide oxidoreductase		3.9	2.4e-06	gene85
SA2981_RS00500	operon_0056	*	AraC family transcriptional regulator				gene99
SA2981_RS00570	operon_0067	**	siderophore biosynthesis protein SbnA		16	0.00027	gene113
SA2981_RS00575			2 2C3-diaminopropionate biosynthesis protein SbnB		19.5	0.0013	gene114
SA2981_RS00580			siderophore biosynthesis protein SbnC		30.6	4.4e-06	gene115
SA2981_RS00585			siderophore biosynthesis protein SbnD		20.7	9.3e-05	gene116
SA2981_RS00590			siderophore biosynthesis protein SbnE		15.9	9.5e-06	gene117
SA2981_RS00595			siderophore biosynthesis protein SbnF		4.9	0.015	gene118
SA2981_RS00600			siderophore biosynthesis protein SbnG		6.2	0.00017	gene119
SA2981_RS00605			diaminopimelate decarboxylase		4	0.0089	gene120
SA2981_RS00610			siderophore biosynthesis protein SbnI		8.6	1.2e-08	gene121
SA2981_RS00860	operon_0087	*	sulfonate ABC transporter ATP-binding protein		52.1	6.6e-39	gene171
SA2981_RS00870			sulfonate ABC transporter permease				gene173
SA2981_RS00875			butyryl-CoA dehydrogenase		15.9	2.1e-22	gene174
SA2981_RS01260	operon_0129	*	PTS galactitol transporter subunit IIC (Gatc)	with GatAB forms a phosphoenolpyruvate-dependent sugar phosphotransferase transporter for galactitol 3B subunit IIC forms the translocation channel and contains the substrate binding site	12.5	0.011	gene251
SA2981_RS01265			sorbitol dehydrogenase				gene252
SA2981_RS01270			hypothetical protein		785.3	0.00068	gene253
SA2981_RS01275			galactitol-1-phosphate 5-dehydrogenase		20.4	1e-12	gene254
SA2981_RS01445	operon_0146	*	virulence factor EsxA				gene288
SA2981_RS01450			protein EsaA		-3.3	0.013	gene289
SA2981_RS01455			protein EssA				gene290
SA2981_RS01460			protein EsaB		-480.8	5.1e-06	gene291
SA2981_RS01465			protein EssB				gene292
SA2981_RS01470			protein EssC				gene293
SA2981_RS01475			protein EsaC				gene294
SA2981_RS01480			virulence factor EsxB				gene295
SA2981_RS02590	operon_0256	*****	5S ribosomal RNA		19.1	4.2e-08	gene518
SA2981_RS02595			tRNA-Val		24.7	4.2e-08	gene519
SA2981_RS02600			tRNA-Thr		21.6	8.1e-10	gene520
SA2981_RS02605			tRNA-Lys		15.2	5.5e-12	gene521
SA2981_RS02610			tRNA-Gly		33	9.1e-08	gene522
SA2981_RS02615			tRNA-Leu		37	1.7e-12	gene523
SA2981_RS02620			tRNA-Arg		60.7	3.3e-12	gene524
SA2981_RS02625			tRNA-Pro		25.1	1.5e-14	gene525
SA2981_RS02630			tRNA-Ala		11.1	8e-05	gene526
SA2981_RS02635			16S ribosomal RNA		6.1	8.5e-12	gene527
SA2981_RS02640			tRNA-Ile		9	0.00047	gene528
SA2981_RS03035	operon_0298	**	dihydrolipoamide dehydrogenase		158.1	1e-39	gene607
SA2981_RS03040			transcriptional regulator		174.8	5.3e-53	gene608
SA2981_RS03775	operon_0373	*	iron ABC transporter permease		6	0.00089	gene754
SA2981_RS03780			iron ABC transporter permease		9.6	0.00011	gene755
SA2981_RS03785			iron ABC transporter ATP-binding protein		17.2	7.8e-10	gene756
SA2981_RS04065	operon_0401	**	membrane protein		-2621	8.6e-20	gene813
SA2981_RS04070			acetyltransferase				gene814
SA2981_RS04990	operon_0474	**	ABC transporter substrate-binding protein		7.8	0.00065	gene998
SA2981_RS04995			peptide ABC transporter ATP-binding protein		33.4	3e-09	gene999
SA2981_RS05000			peptide ABC transporter substrate-binding protein		30.1	9.3e-07	gene1000
SA2981_RS05005			peptide ABC transporter permease		25.1	3e-07	gene1001
SA2981_RS05010			peptide ABC transporter permease		2.8	0.037	gene1002
SA2981_RS05155	operon_0488	**	tRNA-Ser		33.2	4e-08	gene1031
SA2981_RS05160			tRNA-Asn		27.7	2.2e-09	gene1032
SA2981_RS05165			competence protein ComK				gene1033
SA2981_RS05715	operon_0551	*	iron-regulated surface determinant protein C				gene1031
SA2981_RS05725			heme uptake system protein IsdE				gene1033
SA2981_RS05730			hemin ABC transporter permease				gene1034
SA2981_RS05735			SrtB family sortase				gene1035
SA2981_RS05740			monooxygenase IsdI	iron regulated 3B catalyzes the release of heme from hemoglobin allowing bacterial pathogens to use the host heme as an iron source	-2207.3	2.2e-17	gene1036
SA2981_RS06740	operon_0643	*	antibiotic ABC transporter ATP-binding protein		-249.2	0.00014	gene1348
SA2981_RS06745			multidrug ABC transporter permease		13.8	4.1e-12	gene1349
SA2981_RS06750			two-component sensor histidine kinase		2.7	0.0062	gene1350
SA2981_RS06755			DNA-binding response regulator				gene1351
SA2981_RS06995	operon_0676	*	anthranilate synthase subunit I	with component II 2C the glutamine amidotransferase 2C catalyzes the formation of anthranilate from chorismate and glutamine			gene1399
SA2981_RS07000			glutamine amidotransferase		13.2	0.0008	gene1400
SA2981_RS07005			anthranilate phosphoribosyltransferase				gene1401
SA2981_RS07010			indole-3-glycerol-phosphate synthase		5.5	0.037	gene1402
SA2981_RS07015			phosphoribosylanthranilate isomerase	catalyzes the formation of 1-(2-carboxyphenylamino)-1-deoxy-D-ribulose 5-phosphate from N-(5-phospho-beta-D-ribosyl)-anthranilate in tryptophan biosynthesis	-130.7	0.004	gene1403
SA2981_RS07020			tryptophan synthase subunit beta	catalyzes the formation of L-tryptophan from L-serine and 1-(indol-3-yl)glycerol 3-phosphate	5.9	0.027	gene1404
SA2981_RS07025			tryptophan synthase subunit alpha		7.7	5.7e-10	gene1405
SA2981_RS07915	operon_0760	*	shikimate kinase				gene1585
SA2981_RS07925			competence protein ComGF		-6.1	0.0066	gene1587
SA2981_RS07930			competence protein ComGE		-486.3	2.6e-05	gene1588
SA2981_RS07940			competence protein ComGC		-495.1	4.8e-05	gene1590
SA2981_RS07945			competence protein ComGB				gene1591
SA2981_RS07955			hydroxyacylglutathione hydrolase		-7.6	2.8e-13	gene1593
SA2981_RS07965			glucokinase		-3	4.3e-05	gene1595
SA2981_RS07975			rhomboid family intramembrane serine protease		-12.5	2.5e-19	gene1597
SA2981_RS07980			5-formyltetrahydrofolate cyclo-ligase		-21.3	2.8e-24	gene1598
SA2981_RS08000	operon_0762	*	transcriptional repressor		183.3	2.1e-43	gene1602
SA2981_RS08005			iron ABC transporter permease		10.8	2e-17	gene1603
SA2981_RS08010			zinc ABC transporter ATP-binding protein		9.4	8.9e-15	gene1604
SA2981_RS08015			endonuclease		12.2	8.7e-20	gene1605
SA2981_RS08020			DEAD/DEAH box family ATP-dependent RNA helicase		7.3	1.2e-10	gene1606
SA2981_RS08025			Nif3-like dinuclear metal center hexameric protein		6.2	7.2e-11	gene1607
SA2981_RS08030			tRNA methyltransferase		14.1	6.9e-16	gene1608
SA2981_RS08035			RNA polymerase sigma factor SigA	sigma factors are initiation factors that promote the attachment of RNA polymerase to specific initiation sites and are then released 3B primary sigma factor of bacterium	-2.1	0.019	gene1609
SA2981_RS08110	operon_0768	*	tRNA (N(6)-L-threonylcarbamoyladenosine(37)-C(2))-methylthiotransferase MtaB		8.1	2.2e-14	gene1624
SA2981_RS08115			16S rRNA (uracil(1498)-N(3))-methyltransferase		12.2	7.3e-19	gene1625
SA2981_RS08120			ribosomal protein L11 methyltransferase		14.1	1.3e-21	gene1626
SA2981_RS08125			molecular chaperone DnaJ	chaperone Hsp40 3B co-chaperone with DnaK 3B Participates actively in the response to hyperosmotic and heat shock by preventing the aggregation of stress-denatured proteins and by disaggregating proteins 2C also in an autonomous 2C dnaK-independent fashion	25	3.9e-25	gene1627
SA2981_RS08130			molecular chaperone DnaK	heat shock protein 70 3B assists in folding of nascent polypeptide chains 3B refolding of misfolded proteins 3B utilizes ATPase activity to help fold 3B co-chaperones are DnaJ and GrpE 3B multiple copies in some bacteria	3.2	0.00045	gene1628
SA2981_RS08135			nucleotide exchange factor GrpE	with DnaK and DnaJ acts in response to hyperosmotic and heat shock by preventing the aggregation of stress-denatured proteins 3B may act as a thermosensor	2.5	0.0034	gene1629
SA2981_RS08140			HrcA family transcriptional regulator		2.4	0.0061	gene1630
SA2981_RS08145			coproporphyrinogen III oxidase				gene1631
SA2981_RS08515	operon_0795	**	transposase		-1656.7	1.3e-13	gene1706
SA2981_RS08520			transposase				gene1707
SA2981_RS08525			transposase				gene1708
SA2981_RS08535			peptidase A24		-501.4	8.7e-09	gene1710
SA2981_RS09415	operon_0892	**	enterotoxin				gene1886
SA2981_RS09420			enterotoxin		-82.2	0.01	gene1887
SA2981_RS09425			enterotoxin		-144.2	0.0026	gene1888
SA2981_RS09445	operon_0895	*****	tRNA-Ser		30.9	9.2e-08	gene1892
SA2981_RS09450			tRNA-Glu		28.6	5.3e-20	gene1893
SA2981_RS09455			tRNA-Asn		28.7	8.7e-10	gene1894
SA2981_RS09460			tRNA-Gly		41.2	6.5e-10	gene1895
SA2981_RS09465			tRNA-His		66.3	1.5e-11	gene1896
SA2981_RS09470			tRNA-Phe		16	1.3e-05	gene1897
SA2981_RS09475			tRNA-Asp		24.5	9.8e-06	gene1898
SA2981_RS09480			tRNA-Met		24.5	5.4e-06	gene1899
SA2981_RS09655	operon_0918	*****	tRNA-Gly		11.4	1.1e-05	gene1934
SA2981_RS09660			tRNA-Cys		52.8	5.9e-12	gene1935
SA2981_RS09665			tRNA-Gln		30.4	8.4e-15	gene1936
SA2981_RS09670			tRNA-His		77.4	2.5e-13	gene1937
SA2981_RS09675			tRNA-Trp		30.3	1.5e-07	gene1938
SA2981_RS09680			tRNA-Tyr		30.3	8.9e-11	gene1939
SA2981_RS09685			tRNA-Thr		24.7	1.8e-09	gene1940
SA2981_RS09690			tRNA-Phe		16	1.9e-05	gene1941
SA2981_RS09695			tRNA-Asp		24.6	1.1e-05	gene1942
SA2981_RS09700			tRNA-Met		25	2.6e-06	gene1943
SA2981_RS09705			tRNA-Ser		32.5	4.6e-09	gene1944
SA2981_RS09710			tRNA-Asp		24.3	1.2e-05	gene1945
SA2981_RS09715			tRNA-Ser		42.5	5e-10	gene1946
SA2981_RS09720			tRNA-Met		10.5	1.1e-12	gene1947
SA2981_RS09725			tRNA-Met		13.1	4.3e-06	gene1948
SA2981_RS09730			tRNA-Ala		12.1	3.3e-05	gene1949
SA2981_RS09735			tRNA-Pro		22.1	2e-13	gene1950
SA2981_RS09740			tRNA-Arg		11.6	5.2e-12	gene1951
SA2981_RS09745			tRNA-Leu		37.4	1.5e-14	gene1952
SA2981_RS09750			tRNA-Gly		32.9	9.6e-08	gene1953
SA2981_RS09755			tRNA-Leu		27.2	1.1e-11	gene1954
SA2981_RS09760			tRNA-Lys		22.7	2.8e-10	gene1955
SA2981_RS09765			tRNA-Thr		19.9	5.6e-09	gene1956
SA2981_RS09770			tRNA-Val		31.1	8.7e-09	gene1957
SA2981_RS09775			5S ribosomal RNA (Rrf)		18.7	5.1e-09	gene1958
SA2981_RS09780			23S ribosomal RNA		7.7	1.3e-13	gene1959
SA2981_RS10680	operon_1003	**	oxidoreductase		34.1	6.3e-29	gene2137
SA2981_RS10685			membrane protein		14.8	7.3e-18	gene2138
SA2981_RS10735	operon_1010	*****	dihydroxy-acid dehydratase	catalyzes the dehydration of 2 2C3-dihydroxy-3-methylbutanoate to 3-methyl-2-oxobutanoate in valine and isoleucine biosynthesis	32.8	5.5e-18	gene2148
SA2981_RS10740			acetolactate synthase 2C large subunit 2C biosynthetic type	catalyzes the formation of 2-acetolactate from pyruvate 3B also known as acetolactate synthase large subunit	28.4	8.2e-18	gene2149
SA2981_RS10745			acetolactate synthase	with IlvI catalyzes the formation of 2-acetolactate from pyruvate 2C this subunit subunit is required for full activity and valine sensitivity 3B also known as acetolactate synthase small	13.8	2.8e-09	gene2150
SA2981_RS10750			ketol-acid reductoisomerase		38.2	5.8e-21	gene2151
SA2981_RS10755			2-isopropylmalate synthase		72.1	4.1e-41	gene2152
SA2981_RS10760			3-isopropylmalate dehydrogenase		60.2	3.2e-31	gene2153
SA2981_RS10765			3-isopropylmalate dehydratase large subunit		24.6	4.2e-15	gene2154
SA2981_RS10770			3-isopropylmalate dehydratase small subunit	catalyzes the isomerization between 2-isopropylmalate and 3-isopropylmalate in leucine biosynthesis 3B forms a heterodimer of LeuC/D	39.9	4.8e-21	gene2155
SA2981_RS10775			L-threonine dehydratase biosynthetic IlvA	catalyzes the formation of 2-oxobutanoate from L-threonine 3B biosynthetic	38.5	3.5e-22	gene2156
SA2981_RS10800	operon_1014		16S ribosomal RNA		6.3	2e-11	gene2161
SA2981_RS10805			tRNA-Gly		42.5	3.3e-08	gene2162
SA2981_RS10810			tRNA-Leu		22.3	3.5e-14	gene2163
SA2981_RS11330	operon_1064		arginase				gene2266
SA2981_RS11335			tRNA-Lys				gene2267
SA2981_RS11340			tRNA-Gln				gene2268
SA2981_RS11345			tRNA-Tyr				gene2269
SA2981_RS11350			tRNA-Val				gene2270
SA2981_RS11355			tRNA-Glu				gene2271
SA2981_RS11360			tRNA-Asn				gene2272
SA2981_RS11365			5S ribosomal RNA				gene2273
SA2981_RS11370			23S ribosomal RNA				gene2274
SA2981_RS11430	operon_1071		iron-dicitrate ABC transporter permease	Ferric citrate binds FecA and is transported across the outer membrane while transmits a signal across the cytoplasmic membrane protein FecR. FecR transmits a signal across the membrane and activates the cytoplasmic FecI that directs the RNA polymerase to express the fecABCDE operon (which encodes the ferric citrate outer membrane receptor and the ferric citrate ABC transporter) 2C as well as fec…	51.4	3.1e-24	gene2286
SA2981_RS11435			siderophore ABC transporter permease		13.7	4.4e-18	gene2287
SA2981_RS11440			ABC transporter substrate-binding protein		3.9	1e-06	gene2288
SA2981_RS12730	operon_1213		6-carboxyhexanoate-CoA ligase	catalyzes the formation of pimeloyl-CoA from pimelate and coenzyme A			gene2546
SA2981_RS12735			8-amino-7-oxononanoate synthase				gene2547
SA2981_RS12740			biotin synthase				gene2548
SA2981_RS12745			adenosylmethionine-8-amino-7-oxononanoate aminotransferase BioA	catalyzes the formation of S-adenosyl-4-methylthionine-2-oxobutanoate and 7 2C8-diaminononanoate from S-adenosyl-L-methionine and 8-amino-7-oxononanoate			gene2549
SA2981_RS12750			ATP-dependent dethiobiotin synthetase		-79.8	0.027	gene2550
SA2981_RS12765			multidrug ABC transporter ATP-binding protein		-4.4	0.0061	gene2553
SA2981_RS12770			multidrug ABC transporter permease				gene2554
SA2981_RS12965	operon_1238		antibiotic MFS transporter		4	0.00049	gene2593
SA2981_RS12970			peptide ABC transporter ATP-binding protein				gene2594
SA2981_RS12975			peptide ABC transporter ATP-binding protein				gene2595
SA2981_RS12980			peptide ABC transporter permease		3.9	0.045	gene2596
SA2981_RS12985			nickel ABC transporter permease	with NikACDE is involved in nickel transport into the cell	5.4	1.5e-06	gene2597
SA2981_RS12990			nickel ABC transporter 2C nickel/metallophore periplasmic binding protein		4.4	3.8e-05	gene2598
SA2981_RS13005			diaminopimelate epimerase		173.4	1.6e-25	gene2601
SA2981_RS13585	operon_1312		TetR family transcriptional regulator		202.2	1.4e-47	gene2717
SA2981_RS13590			short-chain dehydrogenase		18.5	1.6e-13	gene2718
SA2981_RS13595			amidohydrolase		4	3e-06	gene2719
SA2981_RS13600			hydrolase				gene2720
SA2981_RS14115	operon_1372		bifunctional phosphoribosyl-AMP cyclohydrolase/phosphoribosyl-ATP pyrophosphatase	catalyzes the formation of 1-(5-phosphoribosyl)-AMP from 1-(5-phosphoribosyl)-ATP and the subsequent formation of 1-(5-phosphoribosyl)-5-((5-phosphoribosylamino)methylideneamino)imidazole-4-carboxamide from 1-(5-phosphoribosyl)-AMP in histidine biosynthesis	13.8	1.9e-17	gene2823
SA2981_RS14120			imidazole glycerol phosphate synthase cyclase subunit	catalyzes the conversion of 5-[(5-phospho-1-deoxyribulos-1-ylamino)methylideneamino]-1-(5-phosphoribosyl)imidazole-4-carboxamideand glutamine to imidazole-glycerol phosphate 2C 5-aminoimidazol-4-carboxamideribonucleotide and glutamate 3B the HisF subunit acts as a cyclase			gene2824
SA2981_RS14125			1-(5-phosphoribosyl)-5-((5-phosphoribosylamino)methylideneamino)imidazole-4-carboxamide isomerase	catalyzes the formation of 5-(5-phospho-1-deoxyribulos-1-ylamino)methylideneamino-l-(5-hosphoribosyl)imidazole-4-carboxamide from 1-(5-phosphoribosyl)-5-[(5-phosphoribosylamino)methylideneamino] imidazole-4-carboxamide			gene2825
SA2981_RS14130			imidazole glycerol phosphate synthase subunit HisH	with HisF IGPS catalyzes the conversion of phosphoribulosyl-formimino-5-aminoimidazole-4-carboxamide ribonucleotide phosphate and glutamine to imidazole-glycerol phosphate 2C 5-aminoimidazol-4-carboxamide ribonucleotide 2C and glutamate in histidine biosynthesis 3B the HisH subunit provides the glutamine amidotransferase activity that produces the ammonia necessary to HisF for the synthesis of im…			gene2826
SA2981_RS14135			imidazole glycerol-phosphate dehydratase				gene2827
SA2981_RS14140			histidinol-phosphate aminotransferase				gene2828
SA2981_RS14145			histidinol dehydrogenase	catalyzes the oxidation of L-histidinol to L-histidinaldehyde and then to L-histidine in histidine biosynthesis 3B functions as a dimer	5.8	0.032	gene2829
SA2981_RS14150			ATP phosphoribosyltransferase (HisG)	short form of enzyme 3B requires HisZ for function 3B catalyzes the formation of N'-5'-phosphoribosyl-ATP from phosphoribosyl pyrophosphate 3B crucial role in histidine biosynthesis 3B forms heteromultimer of HisG and HisZ	19	0.00021	gene2830
SA2981_RS14155			ATP phosphoribosyltransferase regulatory subunit (HisZ)	May allow the feedback regulation of ATP phosphoribosyltransferase activity by histidine			gene2831
Rate= The rating values (1 to 5) reflect binned values based on: (TopHits/ClassSize) * -log2(adj-pvalue)

## Sheet: 80min
		Expression of operons in S. aureus 04-02981 on exposure to AGXX® for 80 minutes
Locus Tag	Operon	Rate	Gene product	Note	Fold change	p- value	Gene number
SA2981_RS00310	operon_0038	**	transposase		-20.4	9.8e-05	gene61
SA2981_RS00315			DNA-binding protein				gene62
SA2981_RS00320			transposase		207.7	0.002	gene63
SA2981_RS00420	operon_0049	**	dihydroneopterin aldolase		20.6	4.5e-22	gene83
SA2981_RS00425			Zn-dependent hydrolase		35.2	1.3e-31	gene84
SA2981_RS00430			pyridine nucleotide-disulfide oxidoreductase		2.1	0.011	gene85
SA2981_RS00445	operon_0052	**	membrane protein		-1629.8	1.8e-17	gene88
SA2981_RS00450			transcriptional regulator		-2453.2	4e-22	gene89
SA2981_RS00500	operon_0056	*	AraC family transcriptional regulator				gene99
SA2981_RS00570	operon_0067	**	siderophore biosynthesis protein SbnA		173.3	4.1e-07	gene113
SA2981_RS00575			2 2C3-diaminopropionate biosynthesis protein SbnB		377.4	0.00012	gene114
SA2981_RS00580			siderophore biosynthesis protein SbnC		5.7	0.012	gene115
SA2981_RS00585			siderophore biosynthesis protein SbnD				gene116
SA2981_RS00590			siderophore biosynthesis protein SbnE		22.3	1e-06	gene117
SA2981_RS00595			siderophore biosynthesis protein SbnF		42.8	2.6e-07	gene118
SA2981_RS00600			siderophore biosynthesis protein SbnG		37.2	5.6e-11	gene119
SA2981_RS00605			diaminopimelate decarboxylase		5.3	0.0018	gene120
SA2981_RS00610			siderophore biosynthesis protein SbnI		5.4	6.3e-06	gene121
SA2981_RS00625	operon_0070	*	diacetyl reductase ((S)-acetoin forming)		-2.3	0.023	gene124
SA2981_RS00630			hypothetical protein		-2163.1	8e-06	gene125
SA2981_RS00635			NAD-dependent dehydratase		-79.3	0.007	gene126
SA2981_RS00640			UDP-phosphate N-acetylgalactosaminyl-1-phosphate transferase				gene127
SA2981_RS00745	operon_0081	*	capsular polysaccharide type 5 biosynthesis protein Cap5A		-76.9	3.8e-31	gene148
SA2981_RS00750			capsular polysaccharide biosynthesis protein Cap5B		-29	4.8e-28	gene149
SA2981_RS00755			capsular polysaccharide biosynthesis protein Cap8C		-20204.6	7.7e-53	gene150
SA2981_RS00760			polysaccharide biosynthesis protein EpsC		-13.2	4.8e-19	gene151
SA2981_RS00765			UDP-glucose 4-epimerase		-5.5	1.9e-07	gene152
SA2981_RS00770			capsular polysaccharide biosynthesis protein Cap8F		-3.1	0.00092	gene153
SA2981_RS00775			UDP-N-acetyl glucosamine 2-epimerase				gene154
SA2981_RS00780			O-acetyltransferase				gene155
SA2981_RS00785			capsular polysaccharide biosynthesis protein				gene156
SA2981_RS00790			capsular polysaccharide biosynthesis protein				gene157
SA2981_RS00795			capsular polysaccharide biosynthesis protein				gene158
SA2981_RS00800			glycosyltransferase WbuB				gene159
SA2981_RS00805			capsular polysaccharide biosynthesis protein Cap8M		19.2	1.7e-18	gene160
SA2981_RS00810			UDP-glucose 4-epimerase		2.1	0.025	gene161
SA2981_RS00815			UDP-N-acetyl-D-mannosamine dehydrogenase				gene162
SA2981_RS00815			UDP-N-acetyl glucosamine 2-epimerase				gene163
SA2981_RS01445	operon_0146	*	virulence factor EsxA		5.8	0.00036	gene288
SA2981_RS01450			protein EsaA		-4.4	0.0027	gene289
SA2981_RS01455			protein EssA				gene290
SA2981_RS01460			protein EsaB		-313.4	4.2e-05	gene291
SA2981_RS01465			protein EssB				gene292
SA2981_RS01470			protein EssC				gene293
SA2981_RS01475			protein EsaC		-7.7	0.0053	gene294
SA2981_RS01480			virulence factor EsxB		-1232.5	5.6e-07	gene295
SA2981_RS01510	operon_0147	*	membrane protein		-4.6	0.00015	gene301
SA2981_RS01515			membrane protein				gene302
SA2981_RS01725	operon_0168	**	glyoxalase		4.8	5.3e-09	gene344
SA2981_RS01730			luciferase		10.8	4.9e-18	gene345
SA2981_RS01735			FMN reductase		11.3	3.3e-18	gene346
SA2981_RS02675	operon_0261	*****	transcriptional regulator CtsR		22.4	1.9e-19	gene535
SA2981_RS02680			excinuclease ABC subunit B		11.1	1.5e-14	gene536
SA2981_RS02685			protein arginine kinase		10.4	1.1e-14	gene537
SA2981_RS02690			ATP-dependent Clp protease ATP-binding subunit ClpC		21.9	8.5e-20	gene538
SA2981_RS02940	operon_0289	*	long-chain-fatty-acid-CoA ligase		-26.4	4e-06	gene588
SA2981_RS02945			acetyl-CoA acetyltransferase	Catalyzes the synthesis of acetoacetyl coenzyme A from two molecules of acetyl coenzyme A. It can also act as a thiolase 2C catalyzing the reverse reaction and generating two-carbon units from the four-carbon product of fatty acid oxidation			gene589
SA2981_RS02950			protein VraC				gene590
SA2981_RS03035	operon_0298	**	dihydrolipoamide dehydrogenase		138.9	1.4e-38	gene607
SA2981_RS03040			transcriptional regulator		118.3	7.1e-47	gene608
SA2981_RS03310	operon_0326	**	iron-dicitrate ABC transporter ATP-binding protein	with FepBDE is involved in the transport of ferric enterobactin			gene661
SA2981_RS03315			ferrichrome ABC transporter permease		14.6	7.5e-15	gene662
SA2981_RS03320			iron ABC transporter permease		10.9	2.9e-13	gene663
SA2981_RS03775	operon_0373	*	iron ABC transporter permease				gene754
SA2981_RS03780			iron ABC transporter permease				gene755
SA2981_RS03785			iron ABC transporter ATP-binding protein				gene756
SA2981_RS03860	operon_0383	**	comf operon protein 1		10.1	0.047	gene771
SA2981_RS03865			competence protein ComF		120.8	4.3e-06	gene772
SA2981_RS03895	operon_0386	**	peptidase M23		14.7	4.6e-13	gene778
SA2981_RS04455	operon_0433	*	terminase		3.6	0.00076	gene891
SA2981_RS04460			terminase		3.3	0.0053	gene892
SA2981_RS04465			phage portal protein		3.3	0.05	gene893
SA2981_RS04470			phage head morphogenesis protein		-10.8	0.00094	gene894
SA2981_RS04480			phage capsid protein		3.8	0.00051	gene896
SA2981_RS04485			major capsid protein		3.3	0.0022	gene897
SA2981_RS04495			phage head-tail adapter protein		3.1	0.0045	gene899
SA2981_RS04515			tail protein				gene903
SA2981_RS04535			phage tail protein				gene907
SA2981_RS04540			peptidase				gene908
SA2981_RS04545			minor structural protein				gene909
SA2981_RS04570			cell wall hydrolase				gene914
SA2981_RS04575			tail protein				gene915
SA2981_RS04585			phage holin		9.1	0.0022	gene917
SA2981_RS04590			amidase				gene918
SA2981_RS04990	operon_0474	*	ABC transporter substrate-binding protein		4	0.021	gene998
SA2981_RS04995			peptide ABC transporter ATP-binding protein		6	0.0011	gene999
SA2981_RS05000			peptide ABC transporter substrate-binding protein		20.5	1.1e-05	gene1000
SA2981_RS05005			peptide ABC transporter permease		25.4	4e-08	gene1001
SA2981_RS05010			peptide ABC transporter permease		2.8	0.035	gene1002
SA2981_RS05715	operon_0551	*	iron-regulated surface determinant protein C		-5	0.029	gene1143
SA2981_RS05720			hypothetical protein				gene1144
SA2981_RS05725			heme uptake system protein IsdE		-51.4	9.5e-07	gene1145
SA2981_RS05730			hemin ABC transporter permease		-3	0.046	gene1146
SA2981_RS05735			SrtB family sortase		-8.3	0.027	gene1147
SA2981_RS05740			monooxygenase IsdI	iron regulated 3B catalyzes the release of heme from hemoglobin allowing bacterial pathogens to use the host heme as an iron source	-42.1	4.4e-12	gene1148
SA2981_RS06995	operon_0676	*	anthranilate synthase subunit I	with component II 2C the glutamine amidotransferase 2C catalyzes the formation of anthranilate from chorismate and glutamine			gene1399
SA2981_RS07000			glutamine amidotransferase				gene1400
SA2981_RS07005			anthranilate phosphoribosyltransferase				gene1401
SA2981_RS07010			indole-3-glycerol-phosphate synthase		-559.9	1.1e-05	gene1402
SA2981_RS07015			phosphoribosylanthranilate isomerase	catalyzes the formation of 1-(2-carboxyphenylamino)-1-deoxy-D-ribulose 5-phosphate from N-(5-phospho-beta-D-ribosyl)-anthranilate in tryptophan biosynthesis	-463.4	0.00015	gene1403
SA2981_RS07020			tryptophan synthase subunit beta	catalyzes the formation of L-tryptophan from L-serine and 1-(indol-3-yl)glycerol 3-phosphate			gene1404
SA2981_RS07025			tryptophan synthase subunit alpha		2.1	0.028	gene1405
SA2981_RS07265	operon_0700	*	phosphatidic acid phosphatase		-2.4	0.00095	gene1453
SA2981_RS07270			UDP-N-acetylglucosamine--N-acetylmuramyl-(pentapeptide) pyrophosphoryl-undecaprenol N-acetylglucosamine transferase	UDP-N-acetylglucosamine-N-acetylmuramyl-(pentapeptide) pyrophosphoryl-undecaprenol N-acetylglucosamine transferase 3B involved in cell wall formation 3B inner membrane-associated 3B last step of peptidoglycan synthesis			gene1454
SA2981_RS07275			acetyltransferase		2.1	0.035	gene1455
SA2981_RS07915	operon_0760	*	shikimate kinase				gene1585
SA2981_RS07925			competence protein ComGF		-789.8	2.6e-08	gene1587
SA2981_RS07930			competence protein ComGE				gene1588
SA2981_RS07940			competence protein ComGC				gene1590
SA2981_RS07945			competence protein ComGB		-363.7	0.00042	gene1591
SA2981_RS07955			hydroxyacylglutathione hydrolase		-3.3	1.1e-05	gene1593
SA2981_RS07965			glucokinase		-4.7	1.4e-08	gene1595
SA2981_RS07975			rhomboid family intramembrane serine protease		-9.1	1.4e-15	gene1597
SA2981_RS07980			5-formyltetrahydrofolate cyclo-ligase		-96.4	6e-42	gene1598
SA2981_RS08000	operon_0762	**	transcriptional repressor		120.8	9e-39	gene1602
SA2981_RS08005			iron ABC transporter permease		12.3	5.9e-19	gene1603
SA2981_RS08010			zinc ABC transporter ATP-binding protein		9.2	2.5e-14	gene1604
SA2981_RS08015			endonuclease		11.4	7.5e-19	gene1605
SA2981_RS08020			DEAD/DEAH box family ATP-dependent RNA helicase		9.6	6.1e-13	gene1606
SA2981_RS08025			Nif3-like dinuclear metal center hexameric protein		4.2	2.2e-07	gene1607
SA2981_RS08030			tRNA methyltransferase		8.6	1.7e-11	gene1608
SA2981_RS08035			RNA polymerase sigma factor SigA	sigma factors are initiation factors that promote the attachment of RNA polymerase to specific initiation sites and are then released 3B primary sigma factor of bacterium			gene1609
SA2981_RS08110	operon_0768	**	tRNA (N(6)-L-threonylcarbamoyladenosine(37)-C(2))-methylthiotransferase MtaB		3.9	6e-07	gene1624
SA2981_RS08115			16S rRNA (uracil(1498)-N(3))-methyltransferase		7.3	6.3e-13	gene1625
SA2981_RS08120			ribosomal protein L11 methyltransferase		19.2	2e-25	gene1626
SA2981_RS08125			molecular chaperone DnaJ	chaperone Hsp40 3B co-chaperone with DnaK 3B Participates actively in the response to hyperosmotic and heat shock by preventing the aggregation of stress-denatured proteins and by disaggregating proteins 2C also in an autonomous 2C dnaK-independent fashion	16.8	2.5e-20	gene1627
SA2981_RS08130			molecular chaperone DnaK	heat shock protein 70 3B assists in folding of nascent polypeptide chains 3B refolding of misfolded proteins 3B utilizes ATPase activity to help fold 3B co-chaperones are DnaJ and GrpE 3B multiple copies in some bacteria	9.7	7.7e-11	gene1628
SA2981_RS08135			nucleotide exchange factor GrpE	with DnaK and DnaJ acts in response to hyperosmotic and heat shock by preventing the aggregation of stress-denatured proteins 3B may act as a thermosensor	10.1	3.2e-12	gene1629
SA2981_RS08140			HrcA family transcriptional regulator		6.4	1.5e-08	gene1630
SA2981_RS08145			coproporphyrinogen III oxidase				gene1631
SA2981_RS09290	operon_0878	**	integrase		-1385.8	3.1e-10	gene1860
SA2981_RS09295			transposase		-2360.1	6.6e-15	gene1861
SA2981_RS09300			transposase				gene1862
SA2981_RS09335	operon_0883	*	serine protease SplD		6.8	0.045	gene1869
SA2981_RS09340			serine protease SplC		-15	0.0036	gene1870
SA2981_RS09345			serine protease SplB		-70.2	0.033	gene1871
SA2981_RS09350			serine protease SplA		-135.4	0.0069	gene1872
SA2981_RS10410	operon_0982	**	transcriptional activator RinB				gene2083
SA2981_RS10420			membrane protein		20.5	4.8e-06	gene2085
SA2981_RS10450			Holliday junction DNA helicase				gene2091
SA2981_RS10460			replication protein DnaD		4.6	0.013	gene2093
SA2981_RS10465			single-stranded DNA-binding protein		-456.8	5.7e-06	gene2094
SA2981_RS10470			MBL fold metallo-hydrolase		14	0.00033	gene2095
SA2981_RS10735	operon_1010	**	dihydroxy-acid dehydratase	catalyzes the dehydration of 2 2C3-dihydroxy-3-methylbutanoate to 3-methyl-2-oxobutanoate in valine and isoleucine biosynthesis	7.2	9.9e-08	gene2148
SA2981_RS10740			acetolactate synthase 2C large subunit 2C biosynthetic type	catalyzes the formation of 2-acetolactate from pyruvate 3B also known as acetolactate synthase large subunit	2.4	0.016	gene2149
SA2981_RS10745			acetolactate synthase	with IlvI catalyzes the formation of 2-acetolactate from pyruvate 2C this subunit subunit is required for full activity and valine sensitivity 3B also known as acetolactate synthase small	10.3	5.5e-08	gene2150
SA2981_RS10750			ketol-acid reductoisomerase		8.8	1e-09	gene2151
SA2981_RS10755			2-isopropylmalate synthase		70.1	9e-42	gene2152
SA2981_RS10760			3-isopropylmalate dehydrogenase		17.9	2.1e-19	gene2153
SA2981_RS10765			3-isopropylmalate dehydratase large subunit	dehydratase component 2C catalyzes the isomerization between 2-isopropylmalate and 3-isopropylmalate	5.1	1.4e-05	gene2154
SA2981_RS10770			3-isopropylmalate dehydratase small subunit	catalyzes the isomerization between 2-isopropylmalate and 3-isopropylmalate in leucine biosynthesis 3B forms a heterodimer of LeuC/D	8.3	1.5e-09	gene2155
SA2981_RS10775			L-threonine dehydratase biosynthetic IlvA	catalyzes the formation of 2-oxobutanoate from L-threonine 3B biosynthetic	18.7	3.2e-16	gene2156
SA2981_RS11255	operon_1056	**	transcriptional regulator		59.4	2.3e-37	gene2251
SA2981_RS11260			cation transporter		51.3	1.1e-19	gene2252
SA2981_RS12730	operon_1213	*	6-carboxyhexanoate-CoA ligase	catalyzes the formation of pimeloyl-CoA from pimelate and coenzyme A			gene2546
SA2981_RS12735			8-amino-7-oxononanoate synthase				gene2547
SA2981_RS12740			biotin synthase				gene2548
SA2981_RS12745			adenosylmethionine-8-amino-7-oxononanoate aminotransferase BioA	catalyzes the formation of S-adenosyl-4-methylthionine-2-oxobutanoate and 7-2C8-diaminononanoate from S-adenosyl-L-methionine and 8-amino-7-oxononanoate			gene2549
SA2981_RS12750			ATP-dependent dethiobiotin synthetase		-61.2	0.042	gene2550
SA2981_RS12765			multidrug ABC transporter ATP-binding protein		-5.5	0.0012	gene2553
SA2981_RS12770			multidrug ABC transporter permease				gene2554
SA2981_RS12965	operon_1238	**	antibiotic MFS transporter		4.1	0.00047	gene2593
SA2981_RS12970			peptide ABC transporter ATP-binding protein		8.4	0.0015	gene2594
SA2981_RS12975			peptide ABC transporter ATP-binding protein		10.2	0.003	gene2595
SA2981_RS12980			peptide ABC transporter permease		-558.2	7.9e-07	gene2596
SA2981_RS12985			nickel ABC transporter permease	with NikACDE is involved in nickel transport into the cell			gene2597
SA2981_RS12990			nickel ABC transporter 2C nickel/metallophore periplasmic binding protein				gene2598
SA2981_RS12995			hypothetical protein		14.9	0.0023	gene2599
SA2981_RS13000			hypothetical protein		7	2.2e-05	gene2600
SA2981_RS13005			diaminopimelate epimerase		83.2	1e-15	gene2601
SA2981_RS13570	operon_1311	**	glyoxalase		9	8e-16	gene2714
SA2981_RS13905	operon_1352	*	transcriptional regulator		-2.1	0.0061	gene2781
SA2981_RS13910			carbamate kinase 2	catalyzes the reversible synthesis of carbamate and ATP from carbamoyl phosphate and ADP	-5.5	5.8e-07	gene2782
SA2981_RS13915			arginine-ornithine antiporter		-6.6	1.4e-05	gene2783
SA2981_RS13920			ornithine carbamoyltransferase		-26.1	6e-11	gene2784
SA2981_RS13925			arginine deiminase		-20	3.2e-19	gene2785
SA2981_RS14085	operon_1369	*	poly-beta-1-2C6 N-acetyl-D-glucosamine synthase		29.9	4.9e-07	gene2817
SA2981_RS14090			poly-beta-1- 2C6-N-acetyl-D-glucosamine synthesis protein IcaD				gene2818
SA2981_RS14095			intercellular adhesin biosynthesis polysaccharide N-deacetylase		-102.4	0.0076	gene2819
SA2981_RS14100			poly-beta-1-2C6-N-acetyl-D-glucosamine export protein				gene2820
SA2981_RS14115	operon_1372	**	bifunctional phosphoribosyl-AMP cyclohydrolase/phosphoribosyl-ATP pyrophosphatase	catalyzes the formation of 1-(5-phosphoribosyl)-AMP from 1-(5-phosphoribosyl)-ATP and the subsequent formation of 1-(5-phosphoribosyl)-5-((5-phosphoribosylamino)methylideneamino)imidazole-4-carboxamide from 1-(5-phosphoribosyl)-AMP in histidine biosynthesis	6.2	9.5e-10	gene2823
SA2981_RS14120			imidazole glycerol phosphate synthase cyclase subunit	catalyzes the conversion of 5-[(5-phospho-1-deoxyribulos-1-ylamino)methylideneamino]-1-(5-phosphoribosyl)imidazole-4-carboxamideand glutamine to imidazole-glycerol phosphate 2C 5-aminoimidazol-4-carboxamideribonucleotide and glutamate 3B the HisF subunit acts as a cyclase			gene2824
SA2981_RS14125			1-(5-phosphoribosyl)-5-((5-phosphoribosylamino)methylideneamino)imidazole-4-carboxamide isomerase	catalyzes the formation of 5-(5-phospho-1-deoxyribulose-1-ylamino)methylideneamino-l-(5-hosphoribosyl)imidazole-4-carboxamide from 1-(5-phosphoribosyl)-5-[(5-phosphoribosylamino)methylideneamino] imidazole-4-carboxamide			gene2825
SA2981_RS14130			imidazole glycerol phosphate synthase subunit HisH	with HisF IGPS catalyzes the conversion of phosphoribulosyl-formimino-5-aminoimidazole-4-carboxamide ribonucleotide phosphate and glutamine to imidazole-glycerol phosphate 2C 5-aminoimidazol-4-carboxamide ribonucleotide 2C and glutamate in histidine biosynthesis 3B the HisH subunit provides the glutamine amidotransferase activity that produces the ammonia necessary to HisF for the synthesis of im…	-1463.2	1.1e-11	gene2826
SA2981_RS14135			imidazole glycerol-phosphate dehydratase		9.4	0.025	gene2827
SA2981_RS14140			histidinol-phosphate aminotransferase				gene2828
SA2981_RS14145			histidinol dehydrogenase	catalyzes the oxidation of L-histidinol to L-histidinaldehyde and then to L-histidine in histidine biosynthesis 3B functions as a dimer	-70.2	0.012	gene2829
SA2981_RS14150			ATP phosphoribosyltransferase	short form of enzyme 3B requires HisZ for function 3B catalyzes the formation of N'-5'-phosphoribosyl-ATP from phosphoribosyl pyrophosphate 3B crucial role in histidine biosynthesis 3B forms heteromultimer of HisG and HisZ	-156.8	0.00081	gene2830
SA2981_RS14155			ATP phosphoribosyltransferase regulatory subunit	May allow the feedback regulation of ATP phosphoribosyltransferase activity by histidine			gene2831
Rate= The rating values (1 to 5) reflect binned values based on: (TopHits/ClassSize) * -log2(adj-pvalue)

## Sheet: 120 min
	Expression of operons in S. aureus 04-02981 on exposure to AGXX® for 120 minutes
Locus Tag	Operon	Rate	Gene product	Note	Fold change	p- value	Gene number
SA2981_RS00210	operon_0029	*	rhodanese				gene41
SA2981_RS00215			MBL fold hydrolase		96.5	0.00013	gene42
SA2981_RS00220			dihydroneopterin aldolase		14.9	0.023	gene43
SA2981_RS00340	operon_0041	*	ATPase				gene67
SA2981_RS00345			potassium-transporting ATPase subunit A		43.6	0.013	gene68
SA2981_RS00350			potassium-transporting ATPase subunit B		10.9	0.05	gene69
SA2981_RS00355			potassium-transporting ATPase subunit C	one of the components of the high-affinity ATP-driven potassium transport (or KDP)system 2C which catalyzes the hydrolysis of ATP coupled with the exchange of hydrogen and potassium ions 3B the C subunit may be involved in assembly of the KDP complex 3B frameshifted			gene70
SA2981_RS00420	operon_0049	*	dihydroneopterin aldolase		33.4	3.4e-28	gene83
SA2981_RS00425			Zn-dependent hydrolase		37.9	3.6e-33	gene84
SA2981_RS00430			pyridine nucleotide-disulfide oxidoreductase		5.3	1.1e-08	gene85
SA2981_RS00570	operon_0067	*	siderophore biosynthesis protein SbnA				gene113
SA2981_RS00575			2 2C3-diaminopropionate biosynthesis protein SbnB				gene114
SA2981_RS00580			siderophore biosynthesis protein SbnC				gene115
SA2981_RS00585			siderophore biosynthesis protein SbnD				gene116
SA2981_RS00590			siderophore biosynthesis protein SbnE		8.3	0.00084	gene117
SA2981_RS00595			siderophore biosynthesis protein SbnF		4.7	0.017	gene118
SA2981_RS00600			siderophore biosynthesis protein SbnG		2.9	0.04	gene119
SA2981_RS00605			diaminopimelate decarboxylase		15.7	2.6e-06	gene120
SA2981_RS00610			siderophore biosynthesis protein SbnI		12.1	1.9e-10	gene121
SA2981_RS00745	operon_0081	*	capsular polysaccharide type 5 biosynthesis protein Cap5A		-61.9	4.6e-30	gene148
SA2981_RS00750			capsular polysaccharide biosynthesis protein Cap5B		-38.1	8e-32	gene149
SA2981_RS00755			capsular polysaccharide biosynthesis protein Cap8C		-52.9	2.1e-32	gene150
SA2981_RS00760			polysaccharide biosynthesis protein EpsC		-34.5	9.9e-31	gene151
SA2981_RS00765			UDP-glucose 4-epimerase		-4.5	2e-06	gene152
SA2981_RS00770			capsular polysaccharide biosynthesis protein Cap8F		-2	0.038	gene153
SA2981_RS00775			UDP-N-acetyl glucosamine 2-epimerase				gene154
SA2981_RS00780			O-acetyltransferase		4.9	7.6e-07	gene155
SA2981_RS00785			capsular polysaccharide biosynthesis protein		3.8	3.6e-05	gene156
SA2981_RS00790			capsular polysaccharide biosynthesis protein		2.9	0.00063	gene157
SA2981_RS00795			capsular polysaccharide biosynthesis protein		3.2	0.00051	gene158
SA2981_RS00800			glycosyltransferase WbuB		4.4	9.9e-07	gene159
SA2981_RS00805			capsular polysaccharide biosynthesis protein Cap8M		13.2	1.8e-15	gene160
SA2981_RS00810			UDP-glucose 4-epimerase		6.9	1.4e-08	gene161
SA2981_RS00815			UDP-N-acetyl-D-mannosamine dehydrogenase				gene162
SA2981_RS00820			UDP-N-acetyl glucosamine 2-epimerase		2.1	0.0045	gene163
SA2981_RS00960	operon_0098	*	N-acetylmuramic acid 6-phosphate etherase	catalyzes the cleavage of the lactyl ether moiety of N-acetylmuramic acid-6-phosphate (MurNAc-6-P) to form N-acetylglucosamine-6-phosphate (GlcNAc-6-P) and lactate 3B involved in MurNAc dissimilation pathway	-34.8	9.5e-14	gene191
SA2981_RS00965			permease		-14.8	2.8e-14	gene192
SA2981_RS00970			RpiR family transcriptional regulator		-6.2	6.2e-11	gene193
SA2981_RS01005	operon_0103	*	membrane protein		-14.7	3.8e-15	gene200
SA2981_RS01010			membrane protein		-16.5	3e-11	gene201
SA2981_RS01015			membrane protein		-3.2	0.019	gene202
SA2981_RS01020			ABC transporter ATP-binding protein		-8	4.8e-06	gene203
SA2981_RS01175	operon_0119	*	glutaryl-CoA dehydrogenase		-23.2	1.6e-06	gene234
SA2981_RS01180			long-chain-fatty-acid-CoA ligase		-7.2	0.0014	gene235
SA2981_RS01185			acyl CoA:acetate/3-ketoacid CoA transferase		-23.2	2.4e-18	gene236
SA2981_RS01245	operon_0128	*	transcriptional antiterminator				gene248
SA2981_RS01250			PTS sugar transporter subunit IIA		276.3	0.0029	gene249
SA2981_RS01255			PTS galactitol transporter subunit IIB		57.8	0.036	gene250
SA2981_RS01260	operon_0129	*	PTS galactitol transporter subunit IIC (gatc)	with GatAB forms a phosphoenolpyruvate-dependent sugar phosphotransferase transporter for galactitol 3B subunit IIC forms the translocation channel and contains the substrate binding site			gene251
SA2981_RS01265			sorbitol dehydrogenase				gene252
SA2981_RS01270			hypothetical protein		778.1	0.00069	gene253
SA2981_RS01275			galactitol-1-phosphate 5-dehydrogenase		8.5	1e-07	gene254
SA2981_RS01510	operon_0147	*	membrane protein		-3.7	0.001	gene301
SA2981_RS01515			membrane protein		2.1	0.023	gene302
SA2981_RS01785	operon_0173	*	transcriptional regulator		-1724.5	3.3e-12	gene356
SA2981_RS01795			multidrug ABC transporter ATP-binding protein		3.7	0.00064	gene358
SA2981_RS01800			membrane protein		-2.6	0.00068	gene359
SA2981_RS02295	operon_0232	**	glutamate synthase		9.7	2e-12	gene458
SA2981_RS02300			glutamate synthase subunit beta		47.4	4.3e-38	gene459
SA2981_RS02675	operon_0261	*	transcriptional regulator CtsR		10.4	1e-12	gene535
SA2981_RS02680			excinuclease ABC subunit B		5	7.4e-08	gene536
SA2981_RS02685			protein arginine kinase		5.5	7e-09	gene537
SA2981_RS02690			ATP-dependent Clp protease ATP-binding subunit ClpC		10.7	2.5e-13	gene538
SA2981_RS03035	operon_0298	**	dihydrolipoamide dehydrogenase		183.1	2.5e-41	gene607
SA2981_RS03040			transcriptional regulator		260.8	2.4e-56	gene608
SA2981_RS03485	operon_0341	*	Rossman fold protein 2C TIGR00730 family		-3.1	0.00018	gene696
SA2981_RS03490			hypothetical protein		-20.4	2.3e-13	gene697
SA2981_RS03495			hypothetical protein		-34.4	9.5e-14	gene698
SA2981_RS03605	operon_0356	**	glyoxal reductase		-19	4.4e-19	gene720
SA2981_RS03610			glycosyl transferase		-19.6	1.6e-18	gene721
SA2981_RS03775	operon_0373	*	iron ABC transporter permease				gene754
SA2981_RS03780			iron ABC transporter permease		8.4	0.00044	gene755
SA2981_RS03785			iron ABC transporter ATP-binding protein		14.8	6.9e-09	gene756
SA2981_RS04645	operon_0439	*	membrane protein		-3.6	8.5e-06	gene755
SA2981_RS04650			multifunctional 2' 2C3'-cyclic-nucleotide 2'-phosphodiesterase/5'-nucleotidase/3'-nucleotidase				gene756
SA2981_RS04655			lipoyl synthase				gene757
SA2981_RS04990	operon_0474	*	ABC transporter substrate-binding protein		3.8	0.021	gene998
SA2981_RS04995			peptide ABC transporter ATP-binding protein		14.3	1.5e-06	gene999
SA2981_RS05000			peptide ABC transporter substrate-binding protein		590	1.5e-11	gene1000
SA2981_RS05005			peptide ABC transporter permease		247.5	9e-14	gene1001
SA2981_RS05010			peptide ABC transporter permease				gene1002
SA2981_RS05210	operon_0494	*	bacteriocin ABC transporter ATP-binding protein		-12.8	1.4e-07	gene1042
SA2981_RS05330	operon_0510	*	quinol oxidase subunit 4		9.7	4.6e-08	gene1066
SA2981_RS05335			quinol oxidase subunit 3		9.6	5.5e-10	gene1067
SA2981_RS05340			cytochrome ubiquinol oxidase subunit I		2.9	0.0011	gene1068
SA2981_RS05345			quinol oxidase subunit 2		2.1	0.031	gene1069
SA2981_RS05715	operon_0551	*	iron-regulated surface determinant protein C		-9.1	0.00044	gene1143
SA2981_RS05725			heme uptake system protein IsdE				gene1145
SA2981_RS05730			hemin ABC transporter permease				gene1146
SA2981_RS05735			SrtB family sortase		-22.4	0.0035	gene1147
SA2981_RS05740			monooxygenase IsdI	iron regulated 3B catalyzes the release of heme from hemoglobin allowing bacterial pathogens to use the host heme as an iron source	-1312.9	1.1e-14	gene1148
SA2981_RS05975	operon_0579	*	noncanonical pyrimidine nucleotidase 2C YjjG family				gene1195
SA2981_RS06710	operon_0640	*	phage head morphogenesis protein		216.6	0.0014	gene1342
SA2981_RS06945	operon_0668	*	protein GlcT		-59.7	1.8e-24	gene1389
SA2981_RS06955			AI-2E family transporter		-2.6	0.00041	gene1391
SA2981_RS06995	operon_0676	*	anthranilate synthase subunit I	with component II 2C the glutamine amidotransferase 2C catalyzes the formation of anthranilate from chorismate and glutamine			gene1399
SA2981_RS07000			glutamine amidotransferase		1600.4	2.9e-08	gene1400
SA2981_RS07005			anthranilate phosphoribosyltransferase				gene1401
SA2981_RS07010			indole-3-glycerol-phosphate synthase				gene1402
SA2981_RS07015			phosphoribosylanthranilate isomerase	catalyzes the formation of 1-(2-carboxyphenylamino)-1-deoxy-D-ribulose 5-phosphate from N-(5-phospho-beta-D-ribosyl)-anthranilate in tryptophan biosynthesis	-179.5	0.0016	gene1403
SA2981_RS07020			tryptophan synthase subunit beta	catalyzes the formation of L-tryptophan from L-serine and 1-(indol-3-yl)glycerol 3-phosphate			gene1404
SA2981_RS07025			tryptophan synthase subunit alpha		2.1	0.017	gene1405
SA2981_RS07265	operon_0700		phosphatidic acid phosphatase		2.3	0.0012	gene1453
SA2981_RS07270			UDP-N-acetylglucosamine-N-acetylmuramyl-(pentapeptide) pyrophosphoryl-undecaprenol N-acetylglucosamine transferase	UDP-N-acetylglucosamine--N-acetylmuramyl-(pentapeptide) pyrophosphoryl-undecaprenol N-acetylglucosamine transferase 3B involved in cell wall formation 3B inner membrane-associated 3B last step of peptidoglycan synthesis	2	0.038	gene1454
SA2981_RS07275			acetyltransferase				gene1455
SA2981_RS07535	operon_0723	*	nucleoside-diphosphate kinase	catalyzes the formation of nucleoside triphosphate from ATP and nucleoside diphosphate	-18.9	2.1e-22	gene1509
SA2981_RS07540			heptaprenyl diphosphate synthase subunit II				gene1510
SA2981_RS07545			demethylmenaquinone methyltransferase				gene1511
SA2981_RS07550			heptaprenyl pyrophosphate synthase subunit A		-13.6	1.8e-20	gene1512
SA2981_RS07915	operon_0760	**	shikimate kinase		-3.6	0.0057	gene1585
SA2981_RS07925			competence protein ComGF		-34.7	5.5e-07	gene1587
SA2981_RS07930			competence protein ComGE				gene1588
SA2981_RS07940			competence protein ComGC				gene1590
SA2981_RS07945			competence protein ComGB		31.6	0.0024	gene1591
SA2981_RS07955			hydroxyacylglutathione hydrolase				gene1593
SA2981_RS07965			glucokinase		-2	0.01	gene1595
SA2981_RS07975			rhomboid family intramembrane serine protease		-5.6	1.5e-10	gene1597
SA2981_RS07980			5-formyltetrahydrofolate cyclo-ligase		-25.2	3.4e-26	gene1598
SA2981_RS08000	operon_0762	**	transcriptional repressor		131.9	1.1e-39	gene1602
SA2981_RS08005			iron ABC transporter permease		26.8	2e-28	gene1603
SA2981_RS08010			zinc ABC transporter ATP-binding protein		14	6.5e-19	gene1604
SA2981_RS08015			endonuclease		7.5	4.1e-14	gene1605
SA2981_RS08020			DEAD/DEAH box family ATP-dependent RNA helicase		13.3	5e-16	gene1606
SA2981_RS08025			Nif3-like dinuclear metal center hexameric protein		3	5.5e-05	gene1607
SA2981_RS08030			tRNA methyltransferase		8.7	1.1e-11	gene1608
SA2981_RS08035			RNA polymerase sigma factor SigA	sigma factors are initiation factors that promote the attachment of RNA polymerase to specific initiation sites and are then released 3B primary sigma factor of bacterium			gene1609
SA2981_RS08110	operon_0768	*	tRNA (N(6)-L-threonylcarbamoyladenosine(37)-C(2))-methylthiotransferase MtaB		5.1	1.3e-09	gene1624
SA2981_RS08115			16S rRNA (uracil(1498)-N(3))-methyltransferase		5	3.1e-09	gene1625
SA2981_RS08120			ribosomal protein L11 methyltransferase		12.2	1.1e-19	gene1626
SA2981_RS08125			molecular chaperone DnaJ	chaperone Hsp40 3B co-chaperone with DnaK 3B Participates actively in the response to hyperosmotic and heat shock by preventing the aggregation of stress-denatured proteins and by disaggregating proteins 2C also in an autonomous 2C dnaK-independent fashion	10.4	2.3e-15	gene1627
SA2981_RS08130			molecular chaperone DnaK	heat shock protein 70 3B assists in folding of nascent polypeptide chains 3B refolding of misfolded proteins 3B utilizes ATPase activity to help fold 3B co-chaperones are DnaJ and GrpE 3B multiple copies in some bacteria	4.7	3.9e-06	gene1628
SA2981_RS08135			nucleotide exchange factor GrpE	with DnaK and DnaJ acts in response to hyperosmotic and heat shock by preventing the aggregation of stress-denatured proteins 3B may act as a thermosensor	3.2	0.00022	gene1629
SA2981_RS08140			HrcA family transcriptional regulator		2.4	0.0055	gene1630
SA2981_RS08145			coproporphyrinogen III oxidase				gene1631
SA2981_RS08360	operon_0781	*	CsbD family protein		-16.7	1.8e-10	gene1674
SA2981_RS08365			Rrf2 family transcriptional regulator				gene1675
SA2981_RS08745	operon_0816	**	acetyl-CoA carboxylase carboxyltransferase subunit alpha	catalyzes the carboxylation of acetyl-CoA to malonyl-CoA 3B forms a tetramer composed of two alpha (AccA) and two beta (AccD) subunits 3B one of the two catalytic subunits that can form the acetyl CoA carboxylase enzyme together with a carrier protein	32	1.4e-33	gene1752
SA2981_RS08750			acetyl-CoA carboxylase carboxyltransferase subunit beta		10.2	4.8e-13	gene1753
SA2981_RS08940	operon_0840	**	acetoin dehydrogenase		-14	5.6e-13	gene1791
SA2981_RS08945			acetoin utilization protein AcuC		-19.7	2.4e-13	gene1792
SA2981_RS08980	operon_0844	*	UDP-N-acetylmuramate-L-alanine ligase				gene1799
SA2981_RS08985			cell division protein FtsK				gene1800
SA2981_RS08990			tRNA-binding protein		-2.5	0.00066	gene1801
SA2981_RS08995			hypothetical protein		-15.4	1.1e-19	gene1802
SA2981_RS09000			thiol reductase thioredoxin				gene1803
SA2981_RS09005			glutamyl aminopeptidase		-3.7	1.2e-06	gene1804
SA2981_RS09155	operon_0863	**	RNA polymerase sigma factor SigS		-2127.5	1.2e-15	gene1797
SA2981_RS09160			competence protein ComK		-1764.2	2e-09	gene1798
SA2981_RS09290	operon_0878	*	integrase				gene1860
SA2981_RS09295			transposase		-754.5	2.2e-10	gene1861
SA2981_RS09300			transposase		-1331.1	1.1e-11	gene1862
SA2981_RS09830	operon_0923	**	multidrug ABC transporter ATP-binding protein		20.6	1.2e-18	gene1968
SA2981_RS10635	operon_1000	*	accessory gene regulator protein B		-40.8	1.9e-18	gene2128
SA2981_RS10640			autoinducing peptide AgrD		-17.5	3.8e-13	gene2129
SA2981_RS10645			histidine kinase		-7	1.5e-08	gene2130
SA2981_RS10650			DNA-binding response regulator				gene2131
SA2981_RS10680	operon_1003	**	oxidoreductase		17	6.2e-21	gene2137
SA2981_RS10685			membrane protein		12.3	1.5e-16	gene2138
SA2981_RS10735	operon_1010	*****	dihydroxy-acid dehydratase	catalyzes the dehydration of 2 2C3-dihydroxy-3-methylbutanoate to 3-methyl-2-oxobutanoate in valine and isoleucine biosynthesis	11.4	1e-10	gene2148
SA2981_RS10740			acetolactate synthase 2C large subunit 2C biosynthetic type	catalyzes the formation of 2-acetolactate from pyruvate 3B also known as acetolactate synthase large subunit	2.9	0.002	gene2149
SA2981_RS10745			acetolactate synthase	with IlvI catalyzes the formation of 2-acetolactate from pyruvate 2C this subunit is required for full activity and valine sensitivity 3B also known as acetolactate synthase small	10.9	2.4e-08	gene2150
SA2981_RS10750			ketol-acid reductoisomerase		9.1	2.7e-10	gene2151
SA2981_RS10755			2-isopropylmalate synthase				gene2152
SA2981_RS10760			3-isopropylmalate dehydrogenase		22.3	5.8e-22	gene2153
SA2981_RS10765			3-isopropylmalate dehydratase large subunit	dehydratase component 2C catalyzes the isomerization between 2-isopropylmalate and 3-isopropylmalate	8.8	1e-08	gene2154
SA2981_RS10770			3-isopropylmalate dehydratase small subunit	catalyzes the isomerization between 2-isopropylmalate and 3-isopropylmalate in leucine biosynthesis 3B forms a heterodimer of LeuC/D	29.8	2.1e-19	gene2155
SA2981_RS10775			L-threonine dehydratase biosynthetic IlvA	catalyzes the formation of 2-oxobutanoate from L-threonine 3B biosynthetic	33	1.5e-21	gene2156
SA2981_RS11255	operon_1056	**	transcriptional regulator		17.2	5.8e-22	gene2158
SA2981_RS11260			cation transporter		76.1	1.5e-22	gene2159
SA2981_RS11670	operon_1098	*	50S ribosomal protein L17		12.5	8.3e-14	gene2161
SA2981_RS11675			DNA-directed RNA polymerase subunit alpha		8.6	2e-11	gene2162
SA2981_RS11680			30S ribosomal protein S11		3.7	9.6e-05	gene2163
SA2981_RS11685			30S ribosomal protein S13		2.6	0.00074	gene2164
SA2981_RS11690			50S ribosomal protein L36	smallest protein in the large subunit 3B similar to what is found with protein L31 and L33 several bacterial genomes contain paralogs which may be regulated by zinc 3B the protein from Thermus thermophilus has a zinc-binding motif and contains a bound zinc ion 3B the proteins in this group have the motif	2.6	0.00067	gene2165
SA2981_RS11695			translation initiation factor IF-1	stimulates the activities of the other two initiation factors 2C IF-2 and IF-3	3.5	0.00013	gene2166
SA2981_RS11700	operon_1099	*	adenylate kinase		3.8	1.5e-06	gene2340
SA2981_RS11705			protein translocase subunit SecY				gene2341
SA2981_RS11710			50S ribosomal protein L15				gene2342
SA2981_RS11715			50S ribosomal protein L30		7.2	1.6e-11	gene2343
SA2981_RS11720			30S ribosomal protein S5		4.9	2.1e-08	gene2344
SA2981_RS11725			50S ribosomal protein L18		8.7	4.4e-12	gene2345
SA2981_RS11730			50S ribosomal protein L6		6.4	3.1e-10	gene2346
SA2981_RS11735			30S ribosomal protein S8		10.9	5.9e-13	gene2347
SA2981_RS11740			30S ribosomal protein S14 type Z	located in the peptidyl transferase center and involved in assembly of 30S ribosome subunit 3B similar to what is observed with proteins L31 and L33 2C some proteins in this family contain CXXC motifs that are involved in zinc binding 3B if two copies are present in a genome 2C then the duplicated copy appears to have lost the zinc-binding motif and is instead regulated by zinc 3B the proteins in…	18.2	1.5e-16	gene2348
SA2981_RS11745			50S ribosomal protein L5		3.6	3.9e-05	gene2349
SA2981_RS11750			50S ribosomal protein L24		3.2	3.1e-05	gene2350
SA2981_RS11755			50S ribosomal protein L14		2.6	0.0011	gene2351
SA2981_RS11760			30S ribosomal protein S17		2.1	0.019	gene2352
SA2981_RS11765			50S ribosomal protein L29		2.9	0.00071	gene2353
SA2981_RS11770			50S ribosomal protein L16		3.3	5.7e-05	gene2354
SA2981_RS11775			30S ribosomal protein S3		2.7	0.00052	gene2355
SA2981_RS11780			50S ribosomal protein L22		2.5	0.0015	gene2356
SA2981_RS11785			30S ribosomal protein S19		2.1	0.0081	gene2357
SA2981_RS11790			50S ribosomal protein L2	one of the primary rRNA-binding proteins 3B required for association of the 30S and 50S subunits to form the 70S ribosome 2C for tRNA binding and peptide bond formation	2.1	0.015	gene2358
SA2981_RS11795			50S ribosomal protein L23		2.4	0.0049	gene2359
SA2981_RS11800			50S ribosomal protein L4		2	0.013	gene2360
SA2981_RS11805			50S ribosomal protein L3		2.7	0.0014	gene2361
SA2981_RS11810			30S ribosomal protein S10		2.8	0.00077	gene2362
SA2981_RS12230	operon_1150	**	imidazolone propionase		-28	2.4e-30	gene2446
SA2981_RS12235			urocanate hydratase	catalyzes the formation of 4-imidazolone-5-propanoate from urocanate during histidine metabolism	-22.5	3.3e-17	gene2447
SA2981_RS12445	operon_1181	*	GNAT family acetyltransferase		-21.2	4e-25	gene2489
SA2981_RS12450			ferredoxin-NADP(+) reductase				gene2490
SA2981_RS12460			membrane protein				gene2492
SA2981_RS12730	operon_1213	*	6-carboxyhexanoate-CoA ligase	catalyzes the formation of pimeloyl-CoA from pimelate and coenzyme A			gene2546
SA2981_RS12735			8-amino-7-oxononanoate synthase				gene2547
SA2981_RS12740			biotin synthase				gene2548
SA2981_RS12745			adenosylmethionine-8-amino-7-oxononanoate aminotransferase BioA	catalyzes the formation of S-adenosyl-4-methylthionine-2-oxobutanoate and 7 2C8-diaminononanoate from S-adenosyl-L-methionine and 8-amino-7-oxononanoate			gene2549
SA2981_RS12750			ATP-dependent dethiobiotin synthetase		-99.4	0.018	gene2550
SA2981_RS12765			multidrug ABC transporter ATP-binding protein		-4.5	0.0032	gene2553
SA2981_RS12770			multidrug ABC transporter permease		-15.4	1.3e-05	gene2554
SA2981_RS12920	operon_1232	**	iron export ABC transporter permease subunit FetB		-12.8	6.6e-15	gene2584
SA2981_RS12925			methionine ABC transporter ATP-binding protein		-19.9	5.8e-22	gene2585
SA2981_RS13305	operon_1277	**	peptide ABC transporter ATP-binding protein		-1796.7	5.6e-19	gene2661
SA2981_RS13310			peptide ABC transporter permease		-20.8	3.2e-14	gene2662
SA2981_RS13495	operon_1302	*	dehydrosqualene desaturase		-7.2	4.9e-13	gene2699
SA2981_RS13500			dehydrosqualene synthase		-9.2	3.9e-16	gene2700
SA2981_RS13505			4 2C4'-diaponeurosporenoate glycosyltransferase		-4.2	4e-08	gene2701
SA2981_RS13510			diapolycopene oxygenase		-14.8	8.4e-22	gene2702
SA2981_RS13515			glycosyl-4 2C4'-diaponeurosporenoate acyltransferase		-85.2	2.8e-36	gene2703
SA2981_RS13585	operon_1312	*	TetR family transcriptional regulator		47.5	5.5e-29	gene2717
SA2981_RS13590			short-chain dehydrogenase		9.6	2.7e-09	gene2718
SA2981_RS13595			amidohydrolase		2.8	0.00053	gene2719
SA2981_RS13600			hydrolase				gene2720
SA2981_RS13675	operon_1322	**	peptidase		-60.3	9.9e-15	gene2735
SA2981_RS14115	operon_1372	*	bifunctional phosphoribosyl-AMP cyclohydrolase/phosphoribosyl-ATP pyrophosphatase	catalyzes the formation of 1-(5-phosphoribosyl)-AMP from 1-(5-phosphoribosyl)-ATP and the subsequent formation of 1-(5-phosphoribosyl)-5-((5-phosphoribosylamino)methylideneamino)imidazole-4-carboxamide from 1-(5-phosphoribosyl)-AMP in histidine biosynthesis	13.6	5.3e-17	gene2823
SA2981_RS14120			imidazole glycerol phosphate synthase cyclase subunit	catalyzes the conversion of 5-[(5-phospho-1-deoxyribulos-1-ylamino)methylideneamino]-1-(5-phosphoribosyl)imidazole-4-carboxamideand glutamine to imidazole-glycerol phosphate 2C 5-aminoimidazol-4-carboxamideribonucleotide and glutamate 3B the HisF subunit acts as a cyclase	-3.2	0.034	gene2824
SA2981_RS14125			1-(5-phosphoribosyl)-5-((5-phosphoribosylamino)methylideneamino)imidazole-4-carboxamide isomerase	catalyzes the formation of 5-(5-phospho-1-deoxyribulos-1-ylamino)methylideneamino-l-(5-hosphoribosyl)imidazole-4-carboxamide from 1-(5-phosphoribosyl)-5-[(5-phosphoribosylamino)methylideneamino] imidazole-4-carboxamide	-4.7	0.00055	gene2825
SA2981_RS14130			imidazole glycerol phosphate synthase subunit HisH	with HisF IGPS catalyzes the conversion of phosphoribulosyl-formimino-5-aminoimidazole-4-carboxamide ribonucleotide phosphate and glutamine to imidazole-glycerol phosphate 2C 5-aminoimidazol-4-carboxamide ribonucleotide 2C and glutamate in histidine biosynthesis 3B the HisH subunit provides the glutamine amidotransferase activity that produces the ammonia necessary to HisF for the synthesis of im…	-5.3	0.0033	gene2826
SA2981_RS14135			imidazoleglycerol-phosphate dehydratase				gene2827
SA2981_RS14140			histidinol-phosphate aminotransferase		196.1	5.9e-07	gene2828
SA2981_RS14145			histidinol dehydrogenase	catalyzes the oxidation of L-histidinol to L-histidinaldehyde and then to L-histidine in histidine biosynthesis 3B functions as a dimer			gene2829
SA2981_RS14150			ATP phosphoribosyltransferase	short form of enzyme 3B requires HisZ for function 3B catalyzes the formation of N'-5'-phosphoribosyl-ATP from phosphoribosyl pyrophosphate 3B crucial role in histidine biosynthesis 3B forms heteromultimer of HisG and HisZ	29.4	0.00016	gene2830
SA2981_RS14155			ATP phosphoribosyltransferase regulatory subunit	May allow the feedback regulation of ATP phosphoribosyltransferase activity by histidine	-246.9	0.00081	gene2831
Rate= The rating values (1 to 5) reflect binned values based on: (TopHits/ClassSize) * -log2(adj-pvalue)
