# Supplementary material for: A Novel Antimicrobial Coating Represses Biofilm and Virulence-Related Genes in Methicillin-Resistant Staphylococcus aureus
Source: Front Microbiol. 2018 Feb 15;9:221. doi: 10.3389/fmicb.2018.00221 (PMC5818464; doi:10.3389/fmicb.2018.00221)
Supplement: Supplementary file 9 [file Table_8.XLSX]

## Sheet: 80 min
	Supplementary Table 8. Expression of operons in S. aureus 04-02981 on exposure to Ag for 80 minutes
Locus Tag	Operon	Rate	Gene product	Note	Fold change	p- value	Gene number
SA2981_RS00310	operon_0038	**	transposase				gene61
SA2981_RS00315			DNA-binding protein		350.1	0.0039	gene62
SA2981_RS00320			transposase		155.4	0.045	gene63
SA2981_RS00570	operon_0067	*	siderophore biosynthesis protein SbnA		50.3	0.0024	gene113
SA2981_RS00575			2-2C3-diaminopropionate biosynthesis protein SbnB		211.3	0.01	gene114
SA2981_RS00580			siderophore biosynthesis protein SbnC		-31.2	0.014	gene115
SA2981_RS00585			siderophore biosynthesis protein SbnD				gene116
SA2981_RS00590			siderophore biosynthesis protein SbnE				gene117
SA2981_RS00595			siderophore biosynthesis protein SbnF				gene118
SA2981_RS00600			siderophore biosynthesis protein SbnG				gene119
SA2981_RS00605			diaminopimelate decarboxylase				gene120
SA2981_RS00610			siderophore biosynthesis protein SbnI				gene121
SA2981_RS00625	operon_0070	**	diacetyl reductase ((S)-acetoin forming)				gene124
SA2981_RS00635			NAD-dependent dehydratase				gene126
SA2981_RS00640			UDP-phosphate N-acetylgalactosaminyl-1-phosphate transferase		15.2	0.042	gene127
SA2981_RS04455	operon_0433	**	terminase				gene891
SA2981_RS04460			terminase				gene892
SA2981_RS04465			phage portal protein				gene893
SA2981_RS04470			phage head morphogenesis protein				gene894
SA2981_RS04480			phage capsid protein				gene896
SA2981_RS04485			major capsid protein				gene897
SA2981_RS04495			phage head-tail adapter protein				gene899
SA2981_RS04515			tail protein				gene903
SA2981_RS04535			phage tail protein				gene907
SA2981_RS04540			peptidase				gene908
SA2981_RS04545			minor structural protein				gene909
SA2981_RS04570			cell wall hydrolase				gene914
SA2981_RS04575			tail protein				gene915
SA2981_RS04585			phage holin				gene917
SA2981_RS04590			amidase				gene918
SA2981_RS06095	operon_0589	*	uracil permease				gene1219
SA2981_RS06100			aspartate carbamoyltransferase				gene1220
SA2981_RS06105			dihydroorotase				gene1221
SA2981_RS06110			carbamoyl-phosphate synthase small chain	catalyzes production of carbamoyl phosphate from bicarbonate and glutamine in pyrimidine and arginine biosynthesis pathways 3B forms an octamer composed of four CarAB dimers	-3.8	0.001	gene1222
SA2981_RS06115			carbamoyl-phosphate synthase large chain				gene1223
SA2981_RS06120			orotidine 5'-phosphate decarboxylase	type 1 subfamily 3B involved in last step of pyrimidine biosynthesis 3B converts orotidine 5'-phosphate to UMP and carbon dioxide 3B OMP decarboxylase 3B OMPDCase 3B OMPdecase			gene1224
SA2981_RS06125			orotate phosphoribosyltransferase		-2.8	0.046	gene1225
SA2981_RS07375	operon_0711	**	amino acid permease		-3.3	0.0011	gene1476
SA2981_RS07380			serine/threonine dehydratase		-3.1	0.0067	gene1477
SA2981_RS07385			alanine dehydrogenase				gene1478
SA2981_RS10410	operon_0982	*	transcriptional activator RinB				gene2083
SA2981_RS10420			membrane protein				gene2085
SA2981_RS10450			Holliday junction DNA helicase				gene2091
SA2981_RS10460			replication protein DnaD				gene2093
SA2981_RS10465			single-stranded DNA-binding protein				gene2094
SA2981_RS10470			MBL fold metallo-hydrolase				gene2095
SA2981_RS13585	operon_1312	**	TetR family transcriptional regulator		20.6	0.00016	gene2717
SA2981_RS13590			short-chain dehydrogenase		-6.3	0.00042	gene2718
SA2981_RS13595			amidohydrolase				gene2719
SA2981_RS13600			hydrolase				gene2720
Rate= The rating values (1 to 5) reflect binned values based on: (TopHits/ClassSize) * -log2(adj-pvalue)

## Sheet: 120 min
		Expression of operons in S. aureus 04-02981 on exposure to Ag for 120 minutes
Locus Tag	Operon	Rate	Gene product	Note	Fold change	p- value	Gene number
SA2981_RS10410	operon_0982	**	transcriptional activator RinB		-25.2	0.0066	gene2083
SA2981_RS10420			membrane protein		-381.7	6.8e-05	gene2085
SA2981_RS10450			Holliday junction DNA helicase				gene2091
SA2981_RS10460			replication protein DnaD		-14.2	0.0019	gene2093
SA2981_RS10465			single-stranded DNA-binding protein				gene2094
SA2981_RS10470			MBL fold metallo-hydrolase				gene2095
SA2981_RS13620	operon_1314	**	type II secretion protein				gene2724
SA2981_RS13630			type VII secretion protein		-2.9	0.046	gene2726
Rate= The rating values (1 to 5) reflect binned values based on: (TopHits/ClassSize) * -log2(adj-pvalue)
